# Supplementary material for: Transcriptomic-Based Identification of miR-125a Novel Targets in Human Hepatocarcinoma Cells
Source: Biomolecules. 2025 Jan 18;15(1):144. doi: 10.3390/biom15010144 (PMC11763984; doi:10.3390/biom15010144)
Supplement: Supplementary file 1 [file biomolecules-15-00144-s001.zip › Supplementary S1.xlsx]

## Sheet: DE_HepG2
List of DEgenes in HepG2 cells obtained by RNASeq Analysis
GeneID	log2FoldChange	FoldChange	pvalueadj
GPD1	0.637034	1.55513	3.65234e-06
IGFBP1	0.608208	1.52436	0.000584824
SLC16A13	0.591599	1.50692	0.00180265
TMEM141	0.540769	1.45475	0.00398719
HES6	0.538168	1.45213	0.00121263
CBX6	0.526475	1.44041	0.000101921
LRG1	0.512116	1.42614	6.37638e-06
CYP4F3	0.51008	1.42413	0.0167436
DDC	0.502098	1.41627	0.00043256
AKR1B10	0.501415	1.4156	0.0143117
STAR	0.489992	1.40444	0.0177865
ZBTB41	0.477783	1.3926	0.018947
CITED4	0.475136	1.39005	0.0284293
SLC27A2	0.45552	1.37128	0.0158075
GLCE	0.453919	1.36976	0.0181723
UHMK1	0.45157	1.36753	3.65234e-06
MOGAT3	0.438445	1.35514	0.0414997
SNORA73B	0.437896	1.35463	0.0159409
AP1AR	0.430198	1.34742	0.00171357
SF3B5	0.42957	1.34683	0.016022
NOTUM	0.42897	1.34627	4.40935e-06
ALDOC	0.41425	1.33261	0.00107567
APOC3	0.412261	1.33077	0.00230556
RMRP	0.40868	1.32747	0.0130376
ETNK2	0.400582	1.32004	0.0301007
CIAO2B	0.396242	1.31608	0.0242322
ATP9A	0.393097	1.31321	0.0125696
GSTA1	0.384955	1.30582	0.00406372
TM7SF2	0.384759	1.30564	0.0209035
CANX	0.383115	1.30415	0.00160651
ARID3A	-0.347782	-1.3	7.6709e-07
NPNT	-0.379845	-1.3012	0.00368907
LIN28B	-0.380295	-1.30161	6.85635e-05
ANK1	-0.391397	-1.31166	0.00406372
NR6A1	-0.393549	-1.31362	9.15402e-06
NDUFC2	-0.400521	-1.31998	0.015869
AHNAK	-0.401654	-1.32102	4.75666e-07
SLC29A4	-0.448961	-1.36506	0.00230108
THBS1	-0.449923	-1.36597	9.38543e-05
FURIN	-0.450615	-1.36662	4.75666e-07
COLGALT2	-0.47171	-1.38675	0.00770169
PRTG	-0.480644	-1.39537	3.65234e-06

## Sheet: DE_HuH-7
List of DEgenes in HuH-7 cells obtained by RNASeq Analysis
GeneID	log2FoldChange	FoldChange	pvalueadj
CDKN1A	1.3457	2.54153	1.09902e-08
CCDC198	1.30086	2.46375	2.7195e-09
MUC13	1.22684	2.34054	1.61774e-23
DUOX2	1.10183	2.14626	4.89463e-09
MAP1A	0.942977	1.92249	4.59062e-21
PLAU	0.940089	1.91865	6.31793e-12
SHROOM1	0.892883	1.85688	2.08929e-20
CBX6	0.889765	1.85287	5.49235e-23
OSGIN1	0.879326	1.83952	2.29651e-09
GPX2	0.868143	1.82531	7.04658e-10
C4BPB	0.865382	1.82182	1.41813e-09
CXCL5	0.859429	1.81432	5.49235e-23
HABP2	0.847037	1.7988	4.10977e-26
LINC02015	0.846056	1.79758	2.01957e-05
SGK2	0.839648	1.78961	0.00365623
IFITM3	0.838382	1.78804	5.44355e-06
KRT19	0.826993	1.77398	0.000169661
TTN	0.795217	1.73534	8.72057e-09
HOXD1	0.77766	1.71435	9.11414e-09
C1S	0.760185	1.69371	1.08477e-12
ITIH1	0.724011	1.65177	0.0102042
MIR194-2HG	0.722427	1.64996	0.00220549
CXCL3	0.705255	1.63043	0.00828371
SFN	0.679699	1.60181	0.000345859
CCDC141	0.67696	1.59877	0.0327624
MYO1A	0.671007	1.59218	0.000701791
C4BPA	0.666898	1.58766	8.70792e-05
CPT1A	0.664839	1.58539	5.58697e-08
ADH6	0.649602	1.56874	5.14012e-06
SLC39A8	0.647815	1.56679	2.39822e-06
PLPPR2	0.643416	1.56202	0.00112551
PI3	0.642868	1.56143	0.0266132
ABCB1	0.641744	1.56021	7.77253e-13
GDF15	0.640624	1.559	0.00299812
FAM8A1	0.635248	1.5532	3.5535e-09
CXCL2	0.622839	1.5399	0.000627873
PRR15L	0.612157	1.52854	0.0286442
TNFRSF10D	0.601913	1.51773	5.3288e-08
CANX	0.597666	1.51327	1.68214e-07
CDS1	0.596977	1.51254	0.000770119
LYZ	0.596106	1.51163	3.59034e-09
UQCRQ	0.591279	1.50658	0.000885551
CLRN3	0.590074	1.50532	0.0112649
PDZK1	0.577585	1.49235	0.00316019
PLEKHG6	0.571816	1.48639	0.00224989
TM4SF4	0.571532	1.4861	0.00268698
CXCL6	0.566703	1.48114	0.000988911
ANK3	0.557603	1.47182	0.00324536
TMEM45B	0.551452	1.46556	0.0044095
GLYCTK	0.548106	1.46216	5.11638e-10
RDH10	0.538607	1.45257	2.95096e-08
MICALL2	0.537526	1.45148	0.00289265
MAFF	0.536665	1.45061	0.00420884
TTC22	0.535916	1.44986	0.0416592
F11	0.527879	1.44181	0.011046
PTGR1	0.520513	1.43447	1.36198e-05
PIK3AP1	0.517988	1.43196	4.23505e-08
CYP4F3	0.517424	1.4314	0.00105848
ZC3H12A	0.512446	1.42647	4.17177e-05
GPRC5B	0.507836	1.42192	0.00243596
MST1	0.505216	1.41934	0.000187857
CEBPD	0.501533	1.41572	1.48861e-05
SERINC2	0.494477	1.40881	0.00123579
SHB	0.493962	1.40831	0.0104101
LRG1	0.493048	1.40742	0.00279214
NFIB	0.492932	1.4073	0.00288355
CRELD2	0.488202	1.4027	0.0268486
LIMA1	0.488141	1.40264	1.28138e-05
LRP10	0.487933	1.40243	6.88547e-06
ABCC2	0.487543	1.40206	4.0955e-09
AKR1C2	0.487527	1.40204	6.86113e-05
EPS8L2	0.484449	1.39905	9.52522e-06
APOL6	0.482764	1.39742	0.00707243
CXCL10	0.482672	1.39733	0.0136324
AC008760.2	0.479567	1.39432	0.0259917
S100P	0.478621	1.39341	0.0428059
ADAM15	0.475889	1.39078	0.00429267
EPS8L3	0.473279	1.38826	3.99558e-05
MTCL1	0.469174	1.38432	0.000213151
ASS1	0.468797	1.38396	0.00198895
SEL1L3	0.46427	1.37962	1.25712e-06
INSIG1	0.462695	1.37811	0.00153284
EMD	0.460411	1.37593	0.0372112
COPS7A	0.460137	1.37567	0.00609504
CROT	0.460045	1.37558	0.00502577
CDH1	0.459225	1.3748	4.67492e-06
APOL2	0.45876	1.37436	0.0151785
HAGLR	0.458177	1.3738	2.51242e-07
CLUHP3	0.457821	1.37347	0.00842358
BLVRB	0.456558	1.37226	0.0376508
VIL1	0.453157	1.36903	7.33495e-07
ENTPD5	0.452151	1.36808	8.51505e-06
KCNAB2	0.450411	1.36643	0.0416592
SMIM13	0.450052	1.36609	0.0254119
FAM222A	0.44998	1.36602	0.0206341
DDAH1	0.444787	1.36111	1.52008e-06
AIFM2	0.443829	1.36021	0.00855357
EXOC3L4	0.443079	1.3595	0.0174764
EDEM3	0.442606	1.35906	1.32668e-05
G6PC3	0.436618	1.35343	0.0286616
C2orf72	0.4355	1.35238	2.45328e-07
FGD4	0.435093	1.352	0.036645
GMDS	0.434303	1.35126	0.00502577
PIM2	0.43346	1.35047	0.000114295
CXCL8	0.433391	1.3504	0.00488065
LMNA	0.431944	1.34905	0.00351293
CXCL1	0.430801	1.34798	0.00429267
HLF	0.429684	1.34694	0.00245858
ELF3	0.429013	1.34631	0.000477157
ABHD4	0.428233	1.34558	0.00912157
NDRG1	0.422417	1.34017	7.54113e-05
G6PD	0.421469	1.33929	0.00502577
ALDOC	0.420983	1.33884	0.0424016
FAAP100	0.420089	1.33801	0.049044
GCNT3	0.418477	1.33652	0.00509033
KMT5A	0.418396	1.33644	0.0250199
AADAC	0.414739	1.33306	0.011046
ANKRD52	0.413952	1.33233	5.96477e-06
SREK1IP1	0.413027	1.33148	0.0328615
GOT1	0.409536	1.32826	0.00114016
UHMK1	0.406223	1.32521	7.98037e-06
SLC22A9	0.406043	1.32505	0.00472725
TPRG1L	0.403199	1.32244	0.000584733
SPATA20	0.402369	1.32168	0.0311048
SRM	0.400201	1.31969	0.00268698
BCL3	0.399622	1.31916	0.00686324
NFKB2	0.39906	1.31865	0.00834053
IKBKE	0.398161	1.31783	0.0355136
NR1H2	0.395977	1.31583	0.036324
TFE3	0.395825	1.31569	0.000106678
ABAT	0.394529	1.31451	0.00043397
TRAFD1	0.392088	1.31229	0.0179057
ARHGDIA	0.390664	1.311	0.00453058
MLEC	0.389276	1.30974	6.5837e-08
SHC1	0.388954	1.30944	0.000345859
ZBTB7B	0.386773	1.30747	0.0149557
NFKBIZ	0.386404	1.30713	8.51505e-06
ARSA	0.385941	1.30671	0.0414474
SLC12A2	0.385466	1.30628	7.51275e-07
STAT3	0.385274	1.30611	0.000114295
TMEM263	0.384961	1.30582	0.00165194
MANF	0.382544	1.30364	0.00502577
HMGA2	-0.379291	-1.3007	2.95963e-06
SEMA6B	-0.38536	-1.30619	0.0316988
SATB1	-0.399923	-1.31944	0.0368824
OPN3	-0.400318	-1.3198	0.0402749
BAZ1A	-0.402353	-1.32166	0.00268698
NEMP1	-0.403954	-1.32313	4.80553e-05
TEAD2	-0.405532	-1.32458	0.00183587
NUP210	-0.40648	-1.32545	2.01957e-05
NIF3L1	-0.407992	-1.32684	0.014451
SGO1	-0.408329	-1.32715	0.000133571
ZNF281	-0.4099	-1.32859	3.45747e-05
CECR2	-0.414106	-1.33247	0.000237768
UGT2B4	-0.414989	-1.33329	0.0248919
ATF7IP2	-0.417824	-1.33591	0.00796374
CENPE	-0.42976	-1.34701	0.000239826
MPHOSPH9	-0.43098	-1.34815	0.00255639
ZNF726	-0.43594	-1.35279	0.0359463
GJA1	-0.440584	-1.35715	0.00043397
HTATIP2	-0.442268	-1.35874	0.000337599
AP4E1	-0.443856	-1.36024	0.00565253
NPNT	-0.453185	-1.36906	0.00459478
IMPA2	-0.453293	-1.36916	3.12199e-05
LIN28B	-0.455218	-1.37099	5.23456e-10
CDC25C	-0.455432	-1.37119	0.0189987
C18orf54	-0.457735	-1.37338	0.0142789
MKNK2	-0.465386	-1.38069	0.000595843
MACROH2A2	-0.465482	-1.38078	0.00672535
SVIP	-0.478004	-1.39282	0.00316019
TMEM50A	-0.479632	-1.39439	4.65705e-05
GREB1L	-0.480755	-1.39547	1.90691e-05
MT1E	-0.483254	-1.39789	0.00862862
ZNF273	-0.489598	-1.40405	0.0488397
RBM38	-0.489682	-1.40413	0.00894922
CHST9	-0.492004	-1.4064	0.00855357
FST	-0.496933	-1.41121	1.25926e-05
LIPA	-0.497381	-1.41165	0.000799008
NR4A2	-0.5196	-1.43356	0.0294847
CCNJ	-0.524748	-1.43868	0.000244184
THOC6	-0.525454	-1.43939	0.032662
DRAM2	-0.525578	-1.43951	0.00567775
NTS	-0.527921	-1.44185	0.00904079
EIF4EBP2	-0.538772	-1.45274	1.19932e-12
CBLB	-0.541373	-1.45536	7.54113e-05
KDM7A	-0.541438	-1.45542	0.000103392
PCTP	-0.571547	-1.48612	0.00655465
NR6A1	-0.587761	-1.50291	7.04658e-10
H2AC21	-0.593102	-1.50849	0.010717
JCAD	-0.593608	-1.50902	0.000318998
FEN1	-0.598601	-1.51425	2.78235e-09
ARMC9	-0.605914	-1.52194	0.0165199
ARID3B	-0.608494	-1.52467	4.67582e-08
GABRA2	-0.608936	-1.52513	0.0049561
HTRA3	-0.61842	-1.53519	0.0203362
FLRT2	-0.644626	-1.56333	0.00459478
ZNF695	-0.653907	-1.57342	0.00217702
SNAP25	-0.657013	-1.57681	0.00135728
NIPAL1	-0.666149	-1.58683	0.00415106
ARID3A	-0.666403	-1.58711	3.79837e-17
ANKRD33B	-0.67471	-1.59628	0.00025578
FIGNL2	-0.738438	-1.66837	3.59034e-09
LOXL4	-0.745974	-1.67711	0.000108532
MATN3	-0.812409	-1.75614	0.000337599
IGDCC3	-0.814367	-1.75853	2.9402e-07
PRTG	-1.07414	-2.10546	8.52004e-25
VCAN	-1.16127	-2.23654	1.21676e-41

## Sheet: miRTarBase_validatedtargetome
Validated targets of miR-125a-5p in miRTarBase
miRNAid	refseqid	genesymbol	start	end	position	validated
hsa-miR-125a-5p	NM_001168236	ABL2	6439	6461	3UTR	MIRT732714
hsa-miR-125a-5p	NM_001168237	ABL2	6193	6215	3UTR	MIRT732714
hsa-miR-125a-5p	NM_001168238	ABL2	6130	6152	3UTR	MIRT732714
hsa-miR-125a-5p	NM_007314	ABL2	6502	6524	3UTR	MIRT732714
hsa-miR-125a-5p	NM_001168236	ABL2	6270	6311	3UTR	MIRT732714
hsa-miR-125a-5p	NM_001168239	ABL2	6875	6898	3UTR	MIRT732714
hsa-miR-125a-5p	NM_005158	ABL2	7247	7270	3UTR	MIRT732714
hsa-miR-125a-5p	NM_007314	ABL2	6333	6374	3UTR	MIRT732714
hsa-miR-125a-5p	NM_007314	ABL2	9692	9711	3UTR	MIRT732714
hsa-miR-125a-5p	NM_001136000	ABL2	5731	5772	3UTR	MIRT732714
hsa-miR-125a-5p	NM_001136000	ABL2	6938	6961	3UTR	MIRT732714
hsa-miR-125a-5p	NM_005158	ABL2	6209	6231	3UTR	MIRT732714
hsa-miR-125a-5p	NM_001168239	ABL2	5837	5859	3UTR	MIRT732714
hsa-miR-125a-5p	NM_001136000	ABL2	5900	5922	3UTR	MIRT732714
hsa-miR-125a-5p	NM_001168237	ABL2	9383	9402	3UTR	MIRT732714
hsa-miR-125a-5p	NM_001168238	ABL2	9320	9339	3UTR	MIRT732714
hsa-miR-125a-5p	NM_005158	ABL2	9399	9418	3UTR	MIRT732714
hsa-miR-125a-5p	NM_001136001	ABL2	1674	1698	CDS	MIRT732714
hsa-miR-125a-5p	XM_047422390	ADAM9	992	1025	CDS	MIRT054873
hsa-miR-125a-5p	NM_003816	ADAM9	992	1025	CDS	MIRT054873
hsa-miR-125a-5p	NM_001040197	AGTRAP	506	556	CDS	MIRT045764
hsa-miR-125a-5p	XM_047431071	AKT1	982	1004	5UTR	MIRT734302
hsa-miR-125a-5p	XM_047431073	AKT1	1060	1092	5UTR	MIRT734302
hsa-miR-125a-5p	NM_001382430	AKT1	339	371	5UTR	MIRT734302
hsa-miR-125a-5p	XM_047431071	AKT1	734	773	5UTR	MIRT734302
hsa-miR-125a-5p	NM_001164440	ANKRD33B	6085	6105	3UTR	MIRT256244
hsa-miR-125a-5p	NM_001164440	ANKRD33B	5435	5457	3UTR	MIRT256244
hsa-miR-125a-5p	NM_001270699	ARHGAP12	3689	3720	3UTR	MIRT045776
hsa-miR-125a-5p	NM_005224	ARID3A	2649	2679	3UTR	MIRT735258
hsa-miR-125a-5p	NM_006465	ARID3B	3029	3051	3UTR	MIRT005419
hsa-miR-125a-5p	NM_001307939	ARID3B	2055	2099	3UTR	MIRT005419
hsa-miR-125a-5p	NM_001307939	ARID3B	3732	3760	3UTR	MIRT005419
hsa-miR-125a-5p	NM_006465	ARID3B	3729	3757	3UTR	MIRT005419
hsa-miR-125a-5p	NM_001349230	ARIH2	1325	1346	3UTR	MIRT570735
hsa-miR-125a-5p	NM_006321	ARIH2	2949	2979	3UTR	MIRT570735
hsa-miR-125a-5p	NM_001317333	ARIH2	3071	3101	3UTR	MIRT570735
hsa-miR-125a-5p	NM_001270439	ARPC5	5169	5198	3UTR	MIRT021283
hsa-miR-125a-5p	NM_001135673	ATL2	2053	2080	3UTR	MIRT021317
hsa-miR-125a-5p	NM_001308076	ATL2	2337	2364	3UTR	MIRT021317
hsa-miR-125a-5p	NM_001330458	ATL2	1808	1835	3UTR	MIRT021317
hsa-miR-125a-5p	NM_001330461	ATL2	2300	2327	3UTR	MIRT021317
hsa-miR-125a-5p	NM_022374	ATL2	2530	2557	3UTR	MIRT021317
hsa-miR-125a-5p	NM_001330461	ATL2	1389	1413	CDS	MIRT021317
hsa-miR-125a-5p	NM_005176	ATP5MC2	563	593	3UTR	MIRT045729
hsa-miR-125a-5p	NM_001369754	ATP5MC2	804	834	3UTR	MIRT045729
hsa-miR-125a-5p	NM_001369755	ATP5MC2	621	651	3UTR	MIRT045729
hsa-miR-125a-5p	NM_001002031	ATP5MC2	687	717	3UTR	MIRT045729
hsa-miR-125a-5p	NM_001369754	ATP5MC2	542	569	CDS	MIRT045729
hsa-miR-125a-5p	NM_001369755	ATP5MC2	359	386	CDS	MIRT045729
hsa-miR-125a-5p	NM_001002031	ATP5MC2	425	452	CDS	MIRT045729
hsa-miR-125a-5p	NM_001003713	ATP5MF	184	205	CDS	MIRT045758
hsa-miR-125a-5p	NM_004889	ATP5MF	202	223	CDS	MIRT045758
hsa-miR-125a-5p	NM_001357857	ATXN1	4192	4216	3UTR	MIRT021312
hsa-miR-125a-5p	NM_001128164	ATXN1	4143	4167	3UTR	MIRT021312
hsa-miR-125a-5p	NM_000332	ATXN1	4192	4216	3UTR	MIRT021312
hsa-miR-125a-5p	NM_001382309	ATXN7L3	2951	2981	3UTR	MIRT045707
hsa-miR-125a-5p	NM_001382310	ATXN7L3	2889	2919	3UTR	MIRT045707
hsa-miR-125a-5p	NM_001382311	ATXN7L3	2868	2898	3UTR	MIRT045707
hsa-miR-125a-5p	NM_001378497	B4GALT1	1128	1147	3UTR	MIRT437583
hsa-miR-125a-5p	NM_001497	B4GALT1	3743	3777	3UTR	MIRT437583
hsa-miR-125a-5p	NM_001188	BAK1	2037	2059	3UTR	MIRT005350
hsa-miR-125a-5p	XM_047437733	BCL2	223	245	5UTR	MIRT387672
hsa-miR-125a-5p	XM_047437734	BCL2	223	245	5UTR	MIRT387672
hsa-miR-125a-5p	XM_047437733	BCL2	1816	1844	CDS	MIRT387672
hsa-miR-125a-5p	XM_047437734	BCL2	1816	1844	CDS	MIRT387672
hsa-miR-125a-5p	NM_000633	BCL2	1258	1302	CDS	MIRT387672
hsa-miR-125a-5p	NM_000657	BCL2	1258	1302	CDS	MIRT387672
hsa-miR-125a-5p	NM_001385706	BCL2L12	163	176	CDS	MIRT253103
hsa-miR-125a-5p	NM_001282516	BCL2L12	163	176	CDS	MIRT253103
hsa-miR-125a-5p	NM_001282519	BCL2L12	163	176	CDS	MIRT253103
hsa-miR-125a-5p	NM_001282517	BCL2L12	163	176	CDS	MIRT253103
hsa-miR-125a-5p	NM_006763	BTG2	1262	1292	3UTR	MIRT061545
hsa-miR-125a-5p	NM_006763	BTG2	822	847	3UTR	MIRT061545
hsa-miR-125a-5p	NM_001351264	C17orf80	1191	1216	CDS	MIRT045779
hsa-miR-125a-5p	NM_017941	C17orf80	1191	1216	CDS	MIRT045779
hsa-miR-125a-5p	NM_001288770	C17orf80	1191	1216	CDS	MIRT045779
hsa-miR-125a-5p	NM_001288771	C17orf80	1191	1216	CDS	MIRT045779
hsa-miR-125a-5p	NM_001100621	C17orf80	1191	1216	CDS	MIRT045779
hsa-miR-125a-5p	NM_001100622	C17orf80	1191	1216	CDS	MIRT045779
hsa-miR-125a-5p	NM_001317992	C2orf15	764	824	CDS	MIRT661615
hsa-miR-125a-5p	NM_032982	CASP2	16	40	5UTR	MIRT732185
hsa-miR-125a-5p	NM_032983	CASP2	16	40	5UTR	MIRT732185
hsa-miR-125a-5p	NM_032982	CASP2	174	218	CDS	MIRT732185
hsa-miR-125a-5p	NM_032983	CASP2	174	218	CDS	MIRT732185
hsa-miR-125a-5p	NM_016382	CD244	1817	1838	3UTR	MIRT713725
hsa-miR-125a-5p	NM_001166663	CD244	1832	1853	3UTR	MIRT713725
hsa-miR-125a-5p	NM_001166664	CD244	1541	1562	3UTR	MIRT713725
hsa-miR-125a-5p	NM_016382	CD244	261	283	CDS	MIRT713725
hsa-miR-125a-5p	NM_001166663	CD244	261	283	CDS	MIRT713725
hsa-miR-125a-5p	NM_001166664	CD244	261	283	CDS	MIRT713725
hsa-miR-125a-5p	XM_011509622	CD244	261	283	CDS	MIRT713725
hsa-miR-125a-5p	NM_001773	CD34	2430	2479	3UTR	MIRT004052
hsa-miR-125a-5p	NM_001025109	CD34	2235	2284	3UTR	MIRT004052
hsa-miR-125a-5p	NM_001025109	CD34	1090	1127	CDS	MIRT004052
hsa-miR-125a-5p	NM_000389	CDKN1A	464	507	CDS	MIRT000602
hsa-miR-125a-5p	NM_001012267	CENPP	6898	6924	3UTR	MIRT571037
hsa-miR-125a-5p	NM_001012267	CENPP	5459	5483	3UTR	MIRT571037
hsa-miR-125a-5p	NM_032866	CGNL1	5587	5615	3UTR	MIRT045751
hsa-miR-125a-5p	NM_032866	CGNL1	5134	5152	3UTR	MIRT045751
hsa-miR-125a-5p	NM_001287	CLCN7	3950	3970	3UTR	MIRT045747
hsa-miR-125a-5p	NM_001287	CLCN7	809	847	CDS	MIRT045747
hsa-miR-125a-5p	NM_001114331	CLCN7	737	775	CDS	MIRT045747
hsa-miR-125a-5p	NM_001185072	CLDN12	2475	2496	3UTR	MIRT021304
hsa-miR-125a-5p	NM_001185073	CLDN12	2436	2457	3UTR	MIRT021304
hsa-miR-125a-5p	NM_012129	CLDN12	2432	2453	3UTR	MIRT021304
hsa-miR-125a-5p	NM_013252	CLEC5A	1736	1754	3UTR	MIRT438500
hsa-miR-125a-5p	NM_001301167	CLEC5A	1667	1685	3UTR	MIRT438500
hsa-miR-125a-5p	NM_004645	COIL	1070	1093	CDS	MIRT045705
hsa-miR-125a-5p	NM_001303110	COL4A1	1082	1108	CDS	MIRT045748
hsa-miR-125a-5p	NM_001303110	COL4A1	324	350	CDS	MIRT045748
hsa-miR-125a-5p	NM_001303110	COL4A1	1443	1478	CDS	MIRT045748
hsa-miR-125a-5p	NM_001845	COL4A1	4232	4256	CDS	MIRT045748
hsa-miR-125a-5p	NM_016057	COPZ1	644	672	3UTR	MIRT736638
hsa-miR-125a-5p	NM_016057	COPZ1	1782	1837	3UTR	MIRT736638
hsa-miR-125a-5p	NM_001271734	COPZ1	575	603	3UTR	MIRT736638
hsa-miR-125a-5p	NM_001271734	COPZ1	1713	1768	3UTR	MIRT736638
hsa-miR-125a-5p	NM_001271735	COPZ1	593	621	3UTR	MIRT736638
hsa-miR-125a-5p	NM_001271735	COPZ1	1731	1786	3UTR	MIRT736638
hsa-miR-125a-5p	NM_001271736	COPZ1	728	756	3UTR	MIRT736638
hsa-miR-125a-5p	NM_001105237	CORO1C	3662	3679	3UTR	MIRT021303
hsa-miR-125a-5p	NM_014325	CORO1C	19	57	5UTR	MIRT021303
hsa-miR-125a-5p	NM_001276471	CORO1C	1399	1437	CDS	MIRT021303
hsa-miR-125a-5p	NM_001105237	CORO1C	1381	1419	CDS	MIRT021303
hsa-miR-125a-5p	NM_001362770	CSNK2A1	1634	1656	3UTR	MIRT538301
hsa-miR-125a-5p	NM_001362771	CSNK2A1	1517	1539	3UTR	MIRT538301
hsa-miR-125a-5p	NM_177559	CSNK2A1	11611	11633	3UTR	MIRT538301
hsa-miR-125a-5p	NM_001895	CSNK2A1	11494	11516	3UTR	MIRT538301
hsa-miR-125a-5p	NM_177560	CSNK2A1	11284	11306	3UTR	MIRT538301
hsa-miR-125a-5p	NM_177559	CSNK2A1	3980	4000	3UTR	MIRT538301
hsa-miR-125a-5p	NM_177560	CSNK2A1	3653	3673	3UTR	MIRT538301
hsa-miR-125a-5p	NM_001895	CSNK2A1	3863	3883	3UTR	MIRT538301
hsa-miR-125a-5p	NM_001199699	DHX33	4358	4379	3UTR	MIRT558390
hsa-miR-125a-5p	NM_020162	DHX33	4519	4540	3UTR	MIRT558390
hsa-miR-125a-5p	NM_020162	DHX33	3319	3339	3UTR	MIRT558390
hsa-miR-125a-5p	NM_015151	DIP2A	6138	6188	3UTR	MIRT045761
hsa-miR-125a-5p	NM_001146116	DIP2A	6154	6176	3UTR	MIRT045761
hsa-miR-125a-5p	NM_015151	DIP2A	1560	1582	CDS	MIRT045761
hsa-miR-125a-5p	NM_001146115	DIP2A	1431	1453	CDS	MIRT045761
hsa-miR-125a-5p	NM_001146116	DIP2A	1548	1570	CDS	MIRT045761
hsa-miR-125a-5p	NM_206889	DIP2A	1560	1582	CDS	MIRT045761
hsa-miR-125a-5p	NM_206890	DIP2A	1560	1582	CDS	MIRT045761
hsa-miR-125a-5p	XM_047440709	DIP2A	1560	1582	CDS	MIRT045761
hsa-miR-125a-5p	NM_015151	DIP2A	959	995	CDS	MIRT045761
hsa-miR-125a-5p	NM_001146116	DIP2A	959	995	CDS	MIRT045761
hsa-miR-125a-5p	NM_206889	DIP2A	959	995	CDS	MIRT045761
hsa-miR-125a-5p	NM_206890	DIP2A	959	995	CDS	MIRT045761
hsa-miR-125a-5p	NM_001244883	DLST	80	156	CDS	MIRT045733
hsa-miR-125a-5p	NM_001933	DLST	112	156	CDS	MIRT045733
hsa-miR-125a-5p	NM_004947	DOCK3	8294	8326	3UTR	MIRT437588
hsa-miR-125a-5p	NM_004947	DOCK3	8342	8363	3UTR	MIRT437588
hsa-miR-125a-5p	NM_003583	DYRK2	4640	4665	3UTR	MIRT542999
hsa-miR-125a-5p	NM_006482	DYRK2	4789	4814	3UTR	MIRT542999
hsa-miR-125a-5p	NM_003583	DYRK2	896	929	CDS	MIRT542999
hsa-miR-125a-5p	NM_001949	E2F3	2883	2945	3UTR	MIRT734757
hsa-miR-125a-5p	NM_001243076	E2F3	2337	2399	3UTR	MIRT734757
hsa-miR-125a-5p	NM_203394	E2F7	1904	1947	CDS	MIRT021284
hsa-miR-125a-5p	NM_001955	EDN1	1276	1303	3UTR	MIRT732169
hsa-miR-125a-5p	NM_001402	EEF1A1	1477	1511	3UTR	MIRT045725
hsa-miR-125a-5p	NM_001346900	EGFR	5625	5661	3UTR	MIRT054888
hsa-miR-125a-5p	NM_001346897	EGFR	1291	1336	CDS	MIRT054888
hsa-miR-125a-5p	NM_201284	EGFR	1426	1471	CDS	MIRT054888
hsa-miR-125a-5p	NM_005228	EGFR	1426	1471	CDS	MIRT054888
hsa-miR-125a-5p	NM_001282445	EHD1	3065	3111	3UTR	MIRT493999
hsa-miR-125a-5p	NM_001282445	EHD1	3949	3985	3UTR	MIRT493999
hsa-miR-125a-5p	NM_032325	EIF1AD	409	432	CDS	MIRT720281
hsa-miR-125a-5p	NM_001242481	EIF1AD	438	461	CDS	MIRT720281
hsa-miR-125a-5p	NM_001242482	EIF1AD	414	437	CDS	MIRT720281
hsa-miR-125a-5p	NM_001242485	EIF1AD	284	307	CDS	MIRT720281
hsa-miR-125a-5p	NM_001242486	EIF1AD	209	232	CDS	MIRT720281
hsa-miR-125a-5p	NM_001968	EIF4E	1877	1898	3UTR	MIRT632959
hsa-miR-125a-5p	NM_001331017	EIF4E	1551	1571	3UTR	MIRT632959
hsa-miR-125a-5p	NM_001331017	EIF4E	2159	2180	3UTR	MIRT632959
hsa-miR-125a-5p	NM_001130678	EIF4E	1469	1489	3UTR	MIRT632959
hsa-miR-125a-5p	NM_001130679	EIF4E	1362	1382	3UTR	MIRT632959
hsa-miR-125a-5p	NM_001130679	EIF4E	443	457	CDS	MIRT632959
hsa-miR-125a-5p	NM_001419	ELAVL1	2405	2429	3UTR	MIRT005421
hsa-miR-125a-5p	NM_001201483	ENO1	677	703	5UTR	MIRT045746
hsa-miR-125a-5p	NM_001428	ENO1	1201	1240	CDS	MIRT045746
hsa-miR-125a-5p	NM_001289936	ERBB2	960	1000	CDS	MIRT005118
hsa-miR-125a-5p	NM_001289937	ERBB2	608	648	CDS	MIRT005118
hsa-miR-125a-5p	NM_001289938	ERBB2	909	949	CDS	MIRT005118
hsa-miR-125a-5p	NM_004448	ERBB2	608	648	CDS	MIRT005118
hsa-miR-125a-5p	NM_001005862	ERBB2	909	949	CDS	MIRT005118
hsa-miR-125a-5p	XM_047428501	ERBB3	178	196	5UTR	MIRT005117
hsa-miR-125a-5p	NM_001005915	ERBB3	499	522	CDS	MIRT005117
hsa-miR-125a-5p	NM_001982	ERBB3	442	465	CDS	MIRT005117
hsa-miR-125a-5p	NM_001282450	ESRRA	2125	2175	3UTR	MIRT437906
hsa-miR-125a-5p	NM_004451	ESRRA	1767	1817	3UTR	MIRT437906
hsa-miR-125a-5p	NM_001282451	ESRRA	1764	1814	3UTR	MIRT437906
hsa-miR-125a-5p	NM_001282450	ESRRA	413	431	5UTR	MIRT437906
hsa-miR-125a-5p	NM_018208	ETNK2	1130	1167	CDS	MIRT437580
hsa-miR-125a-5p	NM_001297760	ETNK2	1130	1167	CDS	MIRT437580
hsa-miR-125a-5p	NM_024963	FBXL18	2495	2523	3UTR	MIRT736639
hsa-miR-125a-5p	XM_047440259	FERMT1	3462	3497	3UTR	MIRT045760
hsa-miR-125a-5p	XM_047440259	FERMT1	2980	3023	3UTR	MIRT045760
hsa-miR-125a-5p	NM_017671	FERMT1	2813	2856	3UTR	MIRT045760
hsa-miR-125a-5p	NM_017671	FERMT1	3309	3330	3UTR	MIRT045760
hsa-miR-125a-5p	XM_011536925	G2E3	4197	4226	3UTR	MIRT045701
hsa-miR-125a-5p	NM_001253826	GALNT14	2135	2185	3UTR	MIRT731368
hsa-miR-125a-5p	NM_001253827	GALNT14	2213	2236	3UTR	MIRT731368
hsa-miR-125a-5p	NM_024572	GALNT14	2120	2170	3UTR	MIRT731368
hsa-miR-125a-5p	NM_001199817	GGCT	469	490	3UTR	MIRT045750
hsa-miR-125a-5p	NM_001199815	GGCT	771	792	3UTR	MIRT045750
hsa-miR-125a-5p	NM_001199816	GGCT	615	636	3UTR	MIRT045750
hsa-miR-125a-5p	NM_024051	GGCT	751	772	3UTR	MIRT045750
hsa-miR-125a-5p	NM_001199815	GGCT	643	661	3UTR	MIRT045750
hsa-miR-125a-5p	NM_001199816	GGCT	487	505	3UTR	MIRT045750
hsa-miR-125a-5p	NM_001199817	GGCT	341	359	CDS	MIRT045750
hsa-miR-125a-5p	NM_024051	GGCT	623	641	CDS	MIRT045750
hsa-miR-125a-5p	NM_198568	GJB7	248	274	5UTR	MIRT609421
hsa-miR-125a-5p	NM_181077	GOLGA8A	2632	2653	CDS	MIRT476185
hsa-miR-125a-5p	NM_177974	GOLM2	3318	3354	3UTR	MIRT045774
hsa-miR-125a-5p	NM_138423	GOLM2	3486	3522	3UTR	MIRT045774
hsa-miR-125a-5p	NM_177974	GOLM2	17	37	5UTR	MIRT045774
hsa-miR-125a-5p	NM_138423	GOLM2	17	37	5UTR	MIRT045774
hsa-miR-125a-5p	NM_177974	GOLM2	595	618	CDS	MIRT045774
hsa-miR-125a-5p	NM_178819	GPAT4	5543	5574	3UTR	MIRT721457
hsa-miR-125a-5p	NM_178819	GPAT4	3575	3594	3UTR	MIRT721457
hsa-miR-125a-5p	NM_178819	GPAT4	774	827	5UTR	MIRT721457
hsa-miR-125a-5p	NM_198182	GRHL1	2124	2144	3UTR	MIRT437584
hsa-miR-125a-5p	NM_198182	GRHL1	3311	3337	3UTR	MIRT437584
hsa-miR-125a-5p	XM_047444019	GRHL1	2904	2930	3UTR	MIRT437584
hsa-miR-125a-5p	XM_006711882	GRHL1	3347	3373	3UTR	MIRT437584
hsa-miR-125a-5p	NM_001322494	GSS	890	912	CDS	MIRT532577
hsa-miR-125a-5p	NM_001322495	GSS	1660	1674	CDS	MIRT532577
hsa-miR-125a-5p	NM_000178	GSS	812	834	CDS	MIRT532577
hsa-miR-125a-5p	NM_001284251	GUCD1	2008	2027	3UTR	MIRT021315
hsa-miR-125a-5p	NM_001284254	GUCD1	1915	1934	3UTR	MIRT021315
hsa-miR-125a-5p	NM_001284256	GUCD1	1676	1695	3UTR	MIRT021315
hsa-miR-125a-5p	NM_001284257	GUCD1	1673	1692	3UTR	MIRT021315
hsa-miR-125a-5p	NM_031444	GUCD1	1918	1937	3UTR	MIRT021315
hsa-miR-125a-5p	NM_001284252	GUCD1	2005	2024	3UTR	MIRT021315
hsa-miR-125a-5p	NM_001284256	GUCD1	1572	1615	3UTR	MIRT021315
hsa-miR-125a-5p	NM_001284257	GUCD1	1569	1612	3UTR	MIRT021315
hsa-miR-125a-5p	NM_001284251	GUCD1	1904	1947	3UTR	MIRT021315
hsa-miR-125a-5p	NM_001284252	GUCD1	1901	1944	3UTR	MIRT021315
hsa-miR-125a-5p	NM_001284254	GUCD1	1811	1854	3UTR	MIRT021315
hsa-miR-125a-5p	NM_031444	GUCD1	1814	1857	3UTR	MIRT021315
hsa-miR-125a-5p	NM_001018837	HAX1	515	547	CDS	MIRT733102
hsa-miR-125a-5p	NM_006118	HAX1	659	691	CDS	MIRT733102
hsa-miR-125a-5p	NM_001378414	HDAC4	6075	6096	3UTR	MIRT733952
hsa-miR-125a-5p	NM_001378414	HDAC4	5463	5483	3UTR	MIRT733952
hsa-miR-125a-5p	NM_005474	HDAC5	4404	4429	3UTR	MIRT734648
hsa-miR-125a-5p	NM_001382393	HDAC5	4654	4679	3UTR	MIRT734648
hsa-miR-125a-5p	NM_001015053	HDAC5	4407	4432	3UTR	MIRT734648
hsa-miR-125a-5p	NM_005474	HDAC5	5004	5043	3UTR	MIRT734648
hsa-miR-125a-5p	NM_001371525	HK2	3336	3367	3UTR	MIRT006944
hsa-miR-125a-5p	NM_000189	HK2	3684	3715	3UTR	MIRT006944
hsa-miR-125a-5p	NM_000189	HK2	1227	1252	CDS	MIRT006944
hsa-miR-125a-5p	NM_153633	HOXC4	1425	1445	3UTR	MIRT021293
hsa-miR-125a-5p	NM_014620	HOXC4	158	179	5UTR	MIRT021293
hsa-miR-125a-5p	NM_006764	IFRD2	1726	1781	3UTR	MIRT563113
hsa-miR-125a-5p	NM_173843	IL1RN	1132	1155	3UTR	MIRT437581
hsa-miR-125a-5p	NM_173841	IL1RN	1024	1047	3UTR	MIRT437581
hsa-miR-125a-5p	XM_011511121	IL1RN	1566	1589	3UTR	MIRT437581
hsa-miR-125a-5p	NM_000577	IL1RN	961	984	3UTR	MIRT437581
hsa-miR-125a-5p	NM_153273	IP6K1	3848	3873	3UTR	MIRT045778
hsa-miR-125a-5p	NM_153273	IP6K1	4360	4381	3UTR	MIRT045778
hsa-miR-125a-5p	NM_001006115	IP6K1	4009	4030	3UTR	MIRT045778
hsa-miR-125a-5p	NM_001006115	IP6K1	3497	3522	3UTR	MIRT045778
hsa-miR-125a-5p	NM_001242829	IP6K1	4236	4261	3UTR	MIRT045778
hsa-miR-125a-5p	NM_001242829	IP6K1	4748	4769	3UTR	MIRT045778
hsa-miR-125a-5p	NM_001195286	IRF4	3923	3956	3UTR	MIRT169069
hsa-miR-125a-5p	NM_145027	KIF6	5311	5330	3UTR	MIRT045765
hsa-miR-125a-5p	NM_001289024	KIF6	3797	3816	3UTR	MIRT045765
hsa-miR-125a-5p	NM_145027	KIF6	8014	8042	3UTR	MIRT045765
hsa-miR-125a-5p	NM_001351566	KIF6	1075	1095	CDS	MIRT045765
hsa-miR-125a-5p	NM_015995	KLF13	2824	2850	3UTR	MIRT005339
hsa-miR-125a-5p	NM_015995	KLF13	3793	3818	3UTR	MIRT005339
hsa-miR-125a-5p	NM_005553	KRTAP5-9	19	47	5UTR	MIRT642940
hsa-miR-125a-5p	NM_005553	KRTAP5-9	161	174	5UTR	MIRT642940
hsa-miR-125a-5p	XM_047420360	LAMB1	7	19	5UTR	MIRT045771
hsa-miR-125a-5p	XM_047420359	LAMB1	3601	3652	CDS	MIRT045771
hsa-miR-125a-5p	NM_002291	LAMB1	3601	3652	CDS	MIRT045771
hsa-miR-125a-5p	XM_047420360	LAMB1	3035	3060	CDS	MIRT045771
hsa-miR-125a-5p	NM_001009812	LBX2	455	496	5UTR	MIRT045720
hsa-miR-125a-5p	NM_002304	LFNG	1299	1342	3UTR	MIRT437807
hsa-miR-125a-5p	NM_002304	LFNG	1977	1997	3UTR	MIRT437807
hsa-miR-125a-5p	NM_001040167	LFNG	2364	2384	3UTR	MIRT437807
hsa-miR-125a-5p	NM_001166355	LFNG	2189	2209	3UTR	MIRT437807
hsa-miR-125a-5p	NM_001257135	LIF	1306	1329	3UTR	MIRT004326
hsa-miR-125a-5p	NM_001257135	LIF	1497	1511	3UTR	MIRT004326
hsa-miR-125a-5p	NM_002309	LIF	1676	1690	3UTR	MIRT004326
hsa-miR-125a-5p	NM_002310	LIFR	5951	5971	3UTR	MIRT053792
hsa-miR-125a-5p	NM_001127671	LIFR	6119	6139	3UTR	MIRT053792
hsa-miR-125a-5p	NM_002310	LIFR	8014	8036	3UTR	MIRT053792
hsa-miR-125a-5p	NM_001127671	LIFR	8182	8204	3UTR	MIRT053792
hsa-miR-125a-5p	NM_002310	LIFR	3239	3259	CDS	MIRT053792
hsa-miR-125a-5p	NM_001127671	LIFR	3407	3427	CDS	MIRT053792
hsa-miR-125a-5p	NM_024674	LIN28A	1486	1514	3UTR	MIRT003738
hsa-miR-125a-5p	XM_011535818	LIN28B	3986	4025	3UTR	MIRT045709
hsa-miR-125a-5p	NM_001004317	LIN28B	4043	4082	3UTR	MIRT045709
hsa-miR-125a-5p	XM_047443537	LONRF2	10323	10364	3UTR	MIRT536273
hsa-miR-125a-5p	NM_198461	LONRF2	11217	11258	3UTR	MIRT536273
hsa-miR-125a-5p	NM_001252129	LSM4	690	731	3UTR	MIRT572313
hsa-miR-125a-5p	NM_012321	LSM4	732	773	3UTR	MIRT572313
hsa-miR-125a-5p	NM_001279356	LYPLA1	461	487	CDS	MIRT045770
hsa-miR-125a-5p	NM_001279356	LYPLA1	367	390	CDS	MIRT045770
hsa-miR-125a-5p	NM_001279357	LYPLA1	413	440	CDS	MIRT045770
hsa-miR-125a-5p	NM_001279360	LYPLA1	393	420	CDS	MIRT045770
hsa-miR-125a-5p	NM_006330	LYPLA1	461	488	CDS	MIRT045770
hsa-miR-125a-5p	NM_001394062	MACF1	14539	14561	CDS	MIRT045723
hsa-miR-125a-5p	NM_001394062	MACF1	17211	17241	CDS	MIRT045723
hsa-miR-125a-5p	NM_012090	MACF1	8077	8099	CDS	MIRT045723
hsa-miR-125a-5p	NM_005921	MAP3K1	4876	4907	3UTR	MIRT045762
hsa-miR-125a-5p	NM_005921	MAP3K1	4228	4247	CDS	MIRT045762
hsa-miR-125a-5p	NM_139014	MAPK14	264	286	5UTR	MIRT731991
hsa-miR-125a-5p	NM_001315	MAPK14	264	286	5UTR	MIRT731991
hsa-miR-125a-5p	NM_001278548	MAPK8	1530	1554	3UTR	MIRT021289
hsa-miR-125a-5p	XM_047425482	MAPK8	1803	1827	3UTR	MIRT021289
hsa-miR-125a-5p	NM_001879	MASP1	755	776	CDS	MIRT054870
hsa-miR-125a-5p	NM_139125	MASP1	755	776	CDS	MIRT054870
hsa-miR-125a-5p	NM_005911	MAT2A	860	891	CDS	MIRT045753
hsa-miR-125a-5p	NM_182763	MCL1	3291	3311	3UTR	MIRT731779
hsa-miR-125a-5p	NM_182763	MCL1	3337	3362	3UTR	MIRT731779
hsa-miR-125a-5p	NM_021960	MCL1	3585	3610	3UTR	MIRT731779
hsa-miR-125a-5p	NM_001197320	MCL1	3080	3100	3UTR	MIRT731779
hsa-miR-125a-5p	NM_021960	MCL1	3539	3559	3UTR	MIRT731779
hsa-miR-125a-5p	NM_017572	MKNK2	617	632	CDS	MIRT736640
hsa-miR-125a-5p	NM_014941	MORC2	5052	5074	3UTR	MIRT045739
hsa-miR-125a-5p	NM_019051	MRPL50	71	88	CDS	MIRT045737
hsa-miR-125a-5p	NM_004958	MTOR	2774	2799	CDS	MIRT734303
hsa-miR-125a-5p	XM_011541166	MTOR	2774	2799	CDS	MIRT734303
hsa-miR-125a-5p	NM_001363059	MTUS1	4623	4650	3UTR	MIRT004388
hsa-miR-125a-5p	NM_001363062	MTUS1	4461	4488	3UTR	MIRT004388
hsa-miR-125a-5p	NM_001001924	MTUS1	4909	4936	3UTR	MIRT004388
hsa-miR-125a-5p	NM_001001925	MTUS1	4747	4774	3UTR	MIRT004388
hsa-miR-125a-5p	NM_001001931	MTUS1	2264	2291	3UTR	MIRT004388
hsa-miR-125a-5p	NM_001330470	MTUS1	1488	1521	3UTR	MIRT004388
hsa-miR-125a-5p	NM_001363059	MTUS1	4297	4330	3UTR	MIRT004388
hsa-miR-125a-5p	NM_001363062	MTUS1	4135	4168	3UTR	MIRT004388
hsa-miR-125a-5p	NM_020749	MTUS1	1888	1933	3UTR	MIRT004388
hsa-miR-125a-5p	NM_001166393	MTUS1	1803	1848	3UTR	MIRT004388
hsa-miR-125a-5p	NM_001001924	MTUS1	4583	4616	3UTR	MIRT004388
hsa-miR-125a-5p	NM_001001925	MTUS1	4421	4454	3UTR	MIRT004388
hsa-miR-125a-5p	NM_001001931	MTUS1	1926	1971	3UTR	MIRT004388
hsa-miR-125a-5p	NM_001330470	MTUS1	120	143	5UTR	MIRT004388
hsa-miR-125a-5p	NM_001354870	MYC	3110	3130	3UTR	MIRT439111
hsa-miR-125a-5p	NM_002467	MYC	2663	2701	3UTR	MIRT439111
hsa-miR-125a-5p	NM_002467	MYC	2278	2336	3UTR	MIRT439111
hsa-miR-125a-5p	NM_001354870	MYC	3457	3495	3UTR	MIRT439111
hsa-miR-125a-5p	NM_001354870	MYC	369	391	5UTR	MIRT439111
hsa-miR-125a-5p	NM_183372	NBPF11	5123	5152	3UTR	MIRT499275
hsa-miR-125a-5p	NM_001385469	NBPF11	5093	5122	3UTR	MIRT499275
hsa-miR-125a-5p	NM_001385480	NBPF11	5039	5068	3UTR	MIRT499275
hsa-miR-125a-5p	NM_183372	NBPF11	895	920	5UTR	MIRT499275
hsa-miR-125a-5p	NM_001385469	NBPF11	865	890	5UTR	MIRT499275
hsa-miR-125a-5p	NM_184231	NCKIPSD	2298	2313	3UTR	MIRT045772
hsa-miR-125a-5p	NM_016453	NCKIPSD	2319	2334	3UTR	MIRT045772
hsa-miR-125a-5p	NM_030808	NDEL1	436	461	CDS	MIRT045706
hsa-miR-125a-5p	NM_001330129	NDEL1	436	461	CDS	MIRT045706
hsa-miR-125a-5p	NM_001025579	NDEL1	436	461	CDS	MIRT045706
hsa-miR-125a-5p	NM_173808	NEGR1	1631	1655	3UTR	MIRT615704
hsa-miR-125a-5p	NM_173808	NEGR1	10071	10088	3UTR	MIRT615704
hsa-miR-125a-5p	NM_181825	NF2	2707	2743	3UTR	MIRT736642
hsa-miR-125a-5p	NM_181828	NF2	2154	2186	3UTR	MIRT736642
hsa-miR-125a-5p	NM_181830	NF2	3801	3824	3UTR	MIRT736642
hsa-miR-125a-5p	NM_181833	NF2	2715	2738	3UTR	MIRT736642
hsa-miR-125a-5p	NM_016418	NF2	2357	2389	3UTR	MIRT736642
hsa-miR-125a-5p	NM_016418	NF2	4127	4150	3UTR	MIRT736642
hsa-miR-125a-5p	NM_000268	NF2	2235	2267	3UTR	MIRT736642
hsa-miR-125a-5p	NM_000268	NF2	4005	4028	3UTR	MIRT736642
hsa-miR-125a-5p	NM_181828	NF2	3924	3947	3UTR	MIRT736642
hsa-miR-125a-5p	NM_181829	NF2	2157	2189	3UTR	MIRT736642
hsa-miR-125a-5p	NM_181829	NF2	3927	3950	3UTR	MIRT736642
hsa-miR-125a-5p	NM_181832	NF2	4065	4088	3UTR	MIRT736642
hsa-miR-125a-5p	NM_181825	NF2	299	321	5UTR	MIRT736642
hsa-miR-125a-5p	NM_181828	NF2	299	321	5UTR	MIRT736642
hsa-miR-125a-5p	NM_181829	NF2	299	321	5UTR	MIRT736642
hsa-miR-125a-5p	NM_181830	NF2	299	321	5UTR	MIRT736642
hsa-miR-125a-5p	NM_181831	NF2	299	321	5UTR	MIRT736642
hsa-miR-125a-5p	NM_181832	NF2	299	321	5UTR	MIRT736642
hsa-miR-125a-5p	NM_181833	NF2	299	321	5UTR	MIRT736642
hsa-miR-125a-5p	NM_016418	NF2	376	398	5UTR	MIRT736642
hsa-miR-125a-5p	NM_000268	NF2	299	321	5UTR	MIRT736642
hsa-miR-125a-5p	NM_001035534	NIBAN2	3234	3280	3UTR	MIRT437586
hsa-miR-125a-5p	XM_047431438	NIN	8005	8035	3UTR	MIRT045738
hsa-miR-125a-5p	NM_182946	NIN	3060	3082	CDS	MIRT045738
hsa-miR-125a-5p	NM_182946	NIN	4085	4107	CDS	MIRT045738
hsa-miR-125a-5p	NM_020921	NIN	3060	3082	CDS	MIRT045738
hsa-miR-125a-5p	NM_020921	NIN	4085	4107	CDS	MIRT045738
hsa-miR-125a-5p	XM_047431437	NIN	3060	3082	CDS	MIRT045738
hsa-miR-125a-5p	XM_047431438	NIN	2856	2878	CDS	MIRT045738
hsa-miR-125a-5p	XM_006714461	NNT	2954	2985	CDS	MIRT045755
hsa-miR-125a-5p	XM_011514001	NNT	4651	4682	CDS	MIRT045755
hsa-miR-125a-5p	XM_017009293	NNT	3235	3266	CDS	MIRT045755
hsa-miR-125a-5p	XM_006714461	NNT	1294	1317	CDS	MIRT045755
hsa-miR-125a-5p	XM_017009293	NNT	1575	1598	CDS	MIRT045755
hsa-miR-125a-5p	NM_182977	NNT	1615	1638	CDS	MIRT045755
hsa-miR-125a-5p	NM_012343	NNT	1716	1739	CDS	MIRT045755
hsa-miR-125a-5p	NM_016391	NOP16	769	835	3UTR	MIRT021296
hsa-miR-125a-5p	NM_001291307	NOP16	649	715	3UTR	MIRT021296
hsa-miR-125a-5p	NM_001256539	NOP16	681	747	CDS	MIRT021296
hsa-miR-125a-5p	NM_001256540	NOP16	678	744	CDS	MIRT021296
hsa-miR-125a-5p	NM_002520	NPM1	371	422	CDS	MIRT045754
hsa-miR-125a-5p	NM_001355006	NPM1	406	457	CDS	MIRT045754
hsa-miR-125a-5p	NM_001355007	NPM1	306	342	CDS	MIRT045754
hsa-miR-125a-5p	NM_001355009	NPM1	386	422	CDS	MIRT045754
hsa-miR-125a-5p	NM_199185	NPM1	386	422	CDS	MIRT045754
hsa-miR-125a-5p	NM_001037738	NPM1	386	422	CDS	MIRT045754
hsa-miR-125a-5p	NM_005126	NR1D2	4954	4975	3UTR	MIRT021292
hsa-miR-125a-5p	XM_006713451	NR1D2	4743	4764	3UTR	MIRT021292
hsa-miR-125a-5p	NM_001375812	NTRK3	18956	18997	3UTR	MIRT003755
hsa-miR-125a-5p	NM_002530	NTRK3	19268	19309	3UTR	MIRT003755
hsa-miR-125a-5p	NM_001012338	NTRK3	19310	19351	3UTR	MIRT003755
hsa-miR-125a-5p	NM_001375812	NTRK3	15822	15850	3UTR	MIRT003755
hsa-miR-125a-5p	NM_002530	NTRK3	16134	16162	3UTR	MIRT003755
hsa-miR-125a-5p	NM_001012338	NTRK3	16176	16204	3UTR	MIRT003755
hsa-miR-125a-5p	NM_001320135	NTRK3	57	108	5UTR	MIRT003755
hsa-miR-125a-5p	XM_006720545	NTRK3	174	217	CDS	MIRT003755
hsa-miR-125a-5p	XM_047429530	NUP37	684	723	3UTR	MIRT549720
hsa-miR-125a-5p	NM_024057	NUP37	1463	1473	3UTR	MIRT549720
hsa-miR-125a-5p	NM_181673	OGT	4596	4639	3UTR	MIRT045697
hsa-miR-125a-5p	NM_181672	OGT	4626	4669	3UTR	MIRT045697
hsa-miR-125a-5p	NM_145243	OMA1	695	729	CDS	MIRT021287
hsa-miR-125a-5p	NM_001330580	OSBPL9	2270	2295	3UTR	MIRT045719
hsa-miR-125a-5p	NM_024586	OSBPL9	2332	2357	3UTR	MIRT045719
hsa-miR-125a-5p	NM_148904	OSBPL9	2231	2256	3UTR	MIRT045719
hsa-miR-125a-5p	NM_148905	OSBPL9	2135	2160	3UTR	MIRT045719
hsa-miR-125a-5p	NM_148906	OSBPL9	2281	2306	3UTR	MIRT045719
hsa-miR-125a-5p	NM_148907	OSBPL9	2108	2133	3UTR	MIRT045719
hsa-miR-125a-5p	NM_148908	OSBPL9	2293	2318	3UTR	MIRT045719
hsa-miR-125a-5p	NM_148909	OSBPL9	2362	2387	3UTR	MIRT045719
hsa-miR-125a-5p	NM_024586	OSBPL9	1156	1191	CDS	MIRT045719
hsa-miR-125a-5p	NM_148906	OSBPL9	1105	1140	CDS	MIRT045719
hsa-miR-125a-5p	NM_148908	OSBPL9	1117	1152	CDS	MIRT045719
hsa-miR-125a-5p	NM_148909	OSBPL9	1186	1221	CDS	MIRT045719
hsa-miR-125a-5p	NM_138822	PAM	2378	2400	CDS	MIRT045767
hsa-miR-125a-5p	NM_001364582	PAM	2412	2434	CDS	MIRT045767
hsa-miR-125a-5p	NM_001364583	PAM	2422	2444	CDS	MIRT045767
hsa-miR-125a-5p	NM_001364586	PAM	2101	2123	CDS	MIRT045767
hsa-miR-125a-5p	NM_001364590	PAM	2489	2511	CDS	MIRT045767
hsa-miR-125a-5p	NM_001364594	PAM	2101	2123	CDS	MIRT045767
hsa-miR-125a-5p	XM_024446074	PAM	2944	2966	CDS	MIRT045767
hsa-miR-125a-5p	XM_024446078	PAM	2623	2645	CDS	MIRT045767
hsa-miR-125a-5p	XM_047417248	PAM	1857	1879	CDS	MIRT045767
hsa-miR-125a-5p	NM_001177306	PAM	2422	2444	CDS	MIRT045767
hsa-miR-125a-5p	NM_000919	PAM	2422	2444	CDS	MIRT045767
hsa-miR-125a-5p	NM_138316	PANK1	2100	2120	3UTR	MIRT630955
hsa-miR-125a-5p	NM_138316	PANK1	4575	4624	3UTR	MIRT630955
hsa-miR-125a-5p	NM_148978	PANK1	2277	2297	3UTR	MIRT630955
hsa-miR-125a-5p	NM_148978	PANK1	4752	4801	3UTR	MIRT630955
hsa-miR-125a-5p	NM_148977	PANK1	256	276	5UTR	MIRT630955
hsa-miR-125a-5p	NM_148977	PANK1	1170	1194	CDS	MIRT630955
hsa-miR-125a-5p	NM_138316	PANK1	747	771	CDS	MIRT630955
hsa-miR-125a-5p	NM_148978	PANK1	747	771	CDS	MIRT630955
hsa-miR-125a-5p	NM_032521	PARD6B	852	884	CDS	MIRT021299
hsa-miR-125a-5p	XM_017017868	PC	3033	3076	CDS	MIRT045724
hsa-miR-125a-5p	XM_017017870	PC	2845	2888	CDS	MIRT045724
hsa-miR-125a-5p	XM_017017871	PC	2716	2759	CDS	MIRT045724
hsa-miR-125a-5p	NM_000920	PC	2588	2631	CDS	MIRT045724
hsa-miR-125a-5p	NM_001040716	PC	2776	2819	CDS	MIRT045724
hsa-miR-125a-5p	NM_022172	PC	2620	2663	CDS	MIRT045724
hsa-miR-125a-5p	NM_018923	PCDHGB2	4115	4136	3UTR	MIRT045714
hsa-miR-125a-5p	NM_021213	PCTP	1056	1082	3UTR	MIRT078047
hsa-miR-125a-5p	NM_001330377	PCTP	1780	1806	3UTR	MIRT078047
hsa-miR-125a-5p	NM_021213	PCTP	1755	1806	3UTR	MIRT078047
hsa-miR-125a-5p	NM_001330377	PCTP	2479	2530	3UTR	MIRT078047
hsa-miR-125a-5p	NM_021213	PCTP	723	744	3UTR	MIRT078047
hsa-miR-125a-5p	NM_001102402	PCTP	2015	2039	3UTR	MIRT078047
hsa-miR-125a-5p	NM_001102402	PCTP	956	977	3UTR	MIRT078047
hsa-miR-125a-5p	NM_001330377	PCTP	1447	1468	3UTR	MIRT078047
hsa-miR-125a-5p	NM_024065	PDCL3	357	374	CDS	MIRT045741
hsa-miR-125a-5p	XM_024450296	PDPK1	4092	4112	3UTR	MIRT021308
hsa-miR-125a-5p	NM_001261816	PDPK1	3728	3748	3UTR	MIRT021308
hsa-miR-125a-5p	NM_001261816	PDPK1	2214	2235	3UTR	MIRT021308
hsa-miR-125a-5p	NM_031268	PDPK1	3558	3578	3UTR	MIRT021308
hsa-miR-125a-5p	NM_031268	PDPK1	2044	2065	3UTR	MIRT021308
hsa-miR-125a-5p	NM_002613	PDPK1	3939	3959	3UTR	MIRT021308
hsa-miR-125a-5p	NM_002613	PDPK1	2425	2446	3UTR	MIRT021308
hsa-miR-125a-5p	NM_001040152	PEG10	2180	2202	3UTR	MIRT045728
hsa-miR-125a-5p	NM_001172438	PEG10	6215	6233	3UTR	MIRT045728
hsa-miR-125a-5p	NM_001184962	PEG10	6204	6222	3UTR	MIRT045728
hsa-miR-125a-5p	NM_001040152	PEG10	6204	6222	3UTR	MIRT045728
hsa-miR-125a-5p	NM_001184962	PEG10	217	265	5UTR	MIRT045728
hsa-miR-125a-5p	NM_001172438	PEG10	228	276	CDS	MIRT045728
hsa-miR-125a-5p	NM_001354735	PFKM	3294	3317	3UTR	MIRT655222
hsa-miR-125a-5p	NM_001354742	PFKM	2914	2937	3UTR	MIRT655222
hsa-miR-125a-5p	NM_001166686	PFKM	3276	3299	3UTR	MIRT655222
hsa-miR-125a-5p	NM_001166687	PFKM	2878	2901	3UTR	MIRT655222
hsa-miR-125a-5p	NM_001166688	PFKM	2967	2990	3UTR	MIRT655222
hsa-miR-125a-5p	NM_000289	PFKM	2890	2913	3UTR	MIRT655222
hsa-miR-125a-5p	NM_001354743	PFKM	3177	3200	3UTR	MIRT655222
hsa-miR-125a-5p	NM_001354744	PFKM	2938	2961	3UTR	MIRT655222
hsa-miR-125a-5p	NM_001363619	PFKM	2797	2820	3UTR	MIRT655222
hsa-miR-125a-5p	XM_047429004	PFKM	2969	2992	3UTR	MIRT655222
hsa-miR-125a-5p	NM_001354735	PFKM	2750	2786	CDS	MIRT655222
hsa-miR-125a-5p	NM_001354735	PFKM	1328	1347	CDS	MIRT655222
hsa-miR-125a-5p	NM_001354742	PFKM	948	967	CDS	MIRT655222
hsa-miR-125a-5p	NM_001354743	PFKM	1211	1230	CDS	MIRT655222
hsa-miR-125a-5p	NM_001166686	PFKM	2732	2768	CDS	MIRT655222
hsa-miR-125a-5p	NM_001166686	PFKM	1310	1329	CDS	MIRT655222
hsa-miR-125a-5p	NM_001166687	PFKM	2334	2370	CDS	MIRT655222
hsa-miR-125a-5p	NM_001166687	PFKM	912	931	CDS	MIRT655222
hsa-miR-125a-5p	NM_001166688	PFKM	2423	2459	CDS	MIRT655222
hsa-miR-125a-5p	NM_001166688	PFKM	1001	1020	CDS	MIRT655222
hsa-miR-125a-5p	NM_000289	PFKM	2346	2382	CDS	MIRT655222
hsa-miR-125a-5p	NM_000289	PFKM	924	943	CDS	MIRT655222
hsa-miR-125a-5p	NM_001354744	PFKM	972	991	CDS	MIRT655222
hsa-miR-125a-5p	NM_001354743	PFKM	2646	2669	CDS	MIRT655222
hsa-miR-125a-5p	NM_001354744	PFKM	2407	2430	CDS	MIRT655222
hsa-miR-125a-5p	NM_001363619	PFKM	2273	2289	CDS	MIRT655222
hsa-miR-125a-5p	XM_047429004	PFKM	2445	2461	CDS	MIRT655222
hsa-miR-125a-5p	NM_015599	PGM3	3610	3642	3UTR	MIRT045722
hsa-miR-125a-5p	NM_001367286	PGM3	3487	3519	3UTR	MIRT045722
hsa-miR-125a-5p	NM_001367287	PGM3	3747	3779	3UTR	MIRT045722
hsa-miR-125a-5p	NM_015599	PGM3	2506	2530	3UTR	MIRT045722
hsa-miR-125a-5p	NM_001199917	PGM3	3738	3770	3UTR	MIRT045722
hsa-miR-125a-5p	NM_001199917	PGM3	2634	2658	3UTR	MIRT045722
hsa-miR-125a-5p	NM_001199918	PGM3	3408	3440	3UTR	MIRT045722
hsa-miR-125a-5p	NM_001367286	PGM3	2383	2407	3UTR	MIRT045722
hsa-miR-125a-5p	NM_001367287	PGM3	2643	2667	3UTR	MIRT045722
hsa-miR-125a-5p	NM_001199918	PGM3	2304	2328	3UTR	MIRT045722
hsa-miR-125a-5p	NM_001367286	PGM3	773	818	CDS	MIRT045722
hsa-miR-125a-5p	XM_017010935	PGM3	567	612	CDS	MIRT045722
hsa-miR-125a-5p	XM_017010937	PGM3	567	612	CDS	MIRT045722
hsa-miR-125a-5p	NM_001367287	PGM3	910	955	CDS	MIRT045722
hsa-miR-125a-5p	NM_001199918	PGM3	567	612	CDS	MIRT045722
hsa-miR-125a-5p	NM_213600	PLA2G4F	1414	1436	CDS	MIRT045727
hsa-miR-125a-5p	NM_213600	PLA2G4F	869	889	CDS	MIRT045727
hsa-miR-125a-5p	NM_001265593	PLEKHG5	4382	4401	3UTR	MIRT535159
hsa-miR-125a-5p	NM_001265594	PLEKHG5	4172	4191	3UTR	MIRT535159
hsa-miR-125a-5p	NM_001042664	PLEKHG5	4372	4391	3UTR	MIRT535159
hsa-miR-125a-5p	NM_001042665	PLEKHG5	4355	4374	3UTR	MIRT535159
hsa-miR-125a-5p	NM_001265594	PLEKHG5	2087	2108	CDS	MIRT535159
hsa-miR-125a-5p	NM_020631	PLEKHG5	1982	2003	CDS	MIRT535159
hsa-miR-125a-5p	NM_001042663	PLEKHG5	2121	2142	CDS	MIRT535159
hsa-miR-125a-5p	NM_001282337	PLS3	2272	2304	3UTR	MIRT045702
hsa-miR-125a-5p	NM_005032	PLS3	2126	2158	3UTR	MIRT045702
hsa-miR-125a-5p	NM_001136025	PLS3	2121	2153	3UTR	MIRT045702
hsa-miR-125a-5p	XM_047436435	PLXDC1	3886	3930	3UTR	MIRT495845
hsa-miR-125a-5p	XM_047436435	PLXDC1	3423	3465	3UTR	MIRT495845
hsa-miR-125a-5p	NM_020405	PLXDC1	3438	3480	3UTR	MIRT495845
hsa-miR-125a-5p	NM_002715	PPP2CA	2323	2347	3UTR	MIRT571790
hsa-miR-125a-5p	NM_006246	PPP2R5E	4245	4279	3UTR	MIRT045699
hsa-miR-125a-5p	NM_001282181	PPP2R5E	4172	4184	3UTR	MIRT045699
hsa-miR-125a-5p	NM_001354926	PPP2R5E	705	726	CDS	MIRT045699
hsa-miR-125a-5p	NM_001282180	PPP2R5E	705	726	CDS	MIRT045699
hsa-miR-125a-5p	NM_006246	PPP2R5E	705	726	CDS	MIRT045699
hsa-miR-125a-5p	NM_199413	PRC1	2108	2134	3UTR	MIRT045708
hsa-miR-125a-5p	NM_001267580	PRC1	1908	1934	3UTR	MIRT045708
hsa-miR-125a-5p	NM_003981	PRC1	2150	2176	3UTR	MIRT045708
hsa-miR-125a-5p	NM_001267580	PRC1	42	68	5UTR	MIRT045708
hsa-miR-125a-5p	NM_182907	PRDM1	22	73	5UTR	MIRT437582
hsa-miR-125a-5p	XM_047419246	PRDM1	322	334	5UTR	MIRT437582
hsa-miR-125a-5p	XM_017011187	PRDM1	147	172	5UTR	MIRT437582
hsa-miR-125a-5p	NM_001198	PRDM1	291	303	CDS	MIRT437582
hsa-miR-125a-5p	XM_011536062	PRDM1	171	220	CDS	MIRT437582
hsa-miR-125a-5p	NM_001171603	PREPL	5518	5545	3UTR	MIRT045698
hsa-miR-125a-5p	NM_001171606	PREPL	5582	5609	3UTR	MIRT045698
hsa-miR-125a-5p	NM_001171617	PREPL	5264	5291	3UTR	MIRT045698
hsa-miR-125a-5p	NM_006036	PREPL	6103	6130	3UTR	MIRT045698
hsa-miR-125a-5p	NM_001042385	PREPL	4992	5019	3UTR	MIRT045698
hsa-miR-125a-5p	NM_001042386	PREPL	4980	5007	3UTR	MIRT045698
hsa-miR-125a-5p	NM_001374276	PREPL	5294	5321	3UTR	MIRT045698
hsa-miR-125a-5p	NM_001374277	PREPL	5003	5030	3UTR	MIRT045698
hsa-miR-125a-5p	NM_001171613	PREPL	5040	5067	3UTR	MIRT045698
hsa-miR-125a-5p	NM_001171603	PREPL	2383	2403	CDS	MIRT045698
hsa-miR-125a-5p	NM_001374276	PREPL	2159	2179	CDS	MIRT045698
hsa-miR-125a-5p	NM_001374277	PREPL	1868	1888	CDS	MIRT045698
hsa-miR-125a-5p	NM_001171606	PREPL	2447	2467	CDS	MIRT045698
hsa-miR-125a-5p	NM_001171613	PREPL	1905	1925	CDS	MIRT045698
hsa-miR-125a-5p	NM_001171617	PREPL	2129	2149	CDS	MIRT045698
hsa-miR-125a-5p	NM_006036	PREPL	2968	2988	CDS	MIRT045698
hsa-miR-125a-5p	NM_001042385	PREPL	1857	1877	CDS	MIRT045698
hsa-miR-125a-5p	NM_001042386	PREPL	1845	1865	CDS	MIRT045698
hsa-miR-125a-5p	NM_001271164	PTGS1	3401	3427	3UTR	MIRT717702
hsa-miR-125a-5p	NM_001271164	PTGS1	4299	4320	3UTR	MIRT717702
hsa-miR-125a-5p	NM_001271165	PTGS1	4431	4452	3UTR	MIRT717702
hsa-miR-125a-5p	NM_001271166	PTGS1	4574	4595	3UTR	MIRT717702
hsa-miR-125a-5p	NM_001271368	PTGS1	4796	4817	3UTR	MIRT717702
hsa-miR-125a-5p	NM_080591	PTGS1	4332	4353	3UTR	MIRT717702
hsa-miR-125a-5p	NM_000962	PTGS1	3545	3571	3UTR	MIRT717702
hsa-miR-125a-5p	NM_000962	PTGS1	4443	4464	3UTR	MIRT717702
hsa-miR-125a-5p	NM_015317	PUM2	98	119	5UTR	MIRT021291
hsa-miR-125a-5p	NM_032853	PWWP3A	2338	2354	3UTR	MIRT736641
hsa-miR-125a-5p	NM_001369789	PWWP3A	2453	2469	3UTR	MIRT736641
hsa-miR-125a-5p	NM_001382410	PWWP3A	2827	2843	3UTR	MIRT736641
hsa-miR-125a-5p	NM_001369789	PWWP3A	579	611	CDS	MIRT736641
hsa-miR-125a-5p	NM_001382410	PWWP3A	579	611	CDS	MIRT736641
hsa-miR-125a-5p	NM_001382410	PWWP3A	771	790	CDS	MIRT736641
hsa-miR-125a-5p	XM_047437278	RALBP1	511	548	CDS	MIRT045735
hsa-miR-125a-5p	NM_006788	RALBP1	541	559	CDS	MIRT045735
hsa-miR-125a-5p	NM_001145301	RARA	2170	2222	3UTR	MIRT004389
hsa-miR-125a-5p	NM_001145302	RARA	1879	1931	3UTR	MIRT004389
hsa-miR-125a-5p	XM_005257552	RARA	1652	1704	3UTR	MIRT004389
hsa-miR-125a-5p	NM_000964	RARA	2073	2125	3UTR	MIRT004389
hsa-miR-125a-5p	NM_001024809	RARA	2128	2180	3UTR	MIRT004389
hsa-miR-125a-5p	NM_001145547	RBM17	1386	1411	CDS	MIRT021290
hsa-miR-125a-5p	NM_032905	RBM17	920	945	CDS	MIRT021290
hsa-miR-125a-5p	NM_001256821	RIT1	357	396	CDS	MIRT437587
hsa-miR-125a-5p	NM_001316311	RPL35A	6	66	5UTR	MIRT045742
hsa-miR-125a-5p	NM_001316311	RPL35A	188	211	CDS	MIRT045742
hsa-miR-125a-5p	NM_000996	RPL35A	110	133	CDS	MIRT045742
hsa-miR-125a-5p	NM_015056	RRP1B	3374	3396	3UTR	MIRT045704
hsa-miR-125a-5p	NM_015056	RRP1B	2963	2981	3UTR	MIRT045704
hsa-miR-125a-5p	NM_015056	RRP1B	222	252	CDS	MIRT045704
hsa-miR-125a-5p	XM_047416429	SCARB2	2160	2187	3UTR	MIRT501290
hsa-miR-125a-5p	NM_001204255	SCARB2	1899	1926	3UTR	MIRT501290
hsa-miR-125a-5p	NM_005506	SCARB2	708	743	CDS	MIRT501290
hsa-miR-125a-5p	NM_174975	SEC14L3	1706	1724	3UTR	MIRT445607
hsa-miR-125a-5p	NM_001257378	SEC14L3	1924	1942	3UTR	MIRT445607
hsa-miR-125a-5p	NM_001257379	SEC14L3	1754	1772	3UTR	MIRT445607
hsa-miR-125a-5p	XM_017004394	SEMA4C	2828	2853	3UTR	MIRT501238
hsa-miR-125a-5p	NM_001322462	SH3BP5L	3061	3083	3UTR	MIRT443832
hsa-miR-125a-5p	NM_030645	SH3BP5L	2350	2372	3UTR	MIRT443832
hsa-miR-125a-5p	NM_030645	SH3BP5L	2750	2775	3UTR	MIRT443832
hsa-miR-125a-5p	NM_001322462	SH3BP5L	3687	3728	3UTR	MIRT443832
hsa-miR-125a-5p	NM_001322462	SH3BP5L	3461	3486	3UTR	MIRT443832
hsa-miR-125a-5p	NM_030645	SH3BP5L	2976	3017	3UTR	MIRT443832
hsa-miR-125a-5p	NM_016538	SIRT7	1305	1333	3UTR	MIRT438447
hsa-miR-125a-5p	NM_001145145	SLC1A5	1554	1595	3UTR	MIRT021298
hsa-miR-125a-5p	NM_001145145	SLC1A5	1539	1550	3UTR	MIRT021298
hsa-miR-125a-5p	NM_153226	SLC35G1	2543	2569	3UTR	MIRT565607
hsa-miR-125a-5p	NM_001134658	SLC35G1	2546	2572	3UTR	MIRT565607
hsa-miR-125a-5p	NM_153226	SLC35G1	3109	3149	3UTR	MIRT565607
hsa-miR-125a-5p	NM_001134658	SLC35G1	3112	3152	3UTR	MIRT565607
hsa-miR-125a-5p	NM_152270	SLFN11	2472	2493	CDS	MIRT045763
hsa-miR-125a-5p	NM_001376007	SLFN11	2173	2196	CDS	MIRT045763
hsa-miR-125a-5p	NM_001376007	SLFN11	2687	2708	CDS	MIRT045763
hsa-miR-125a-5p	NM_001104590	SLFN11	2065	2088	CDS	MIRT045763
hsa-miR-125a-5p	NM_001104590	SLFN11	2579	2600	CDS	MIRT045763
hsa-miR-125a-5p	NM_152270	SLFN11	1958	1981	CDS	MIRT045763
hsa-miR-125a-5p	XM_017025749	SMAD2	10238	10264	3UTR	MIRT735098
hsa-miR-125a-5p	XM_047437507	SMAD2	10336	10362	3UTR	MIRT735098
hsa-miR-125a-5p	NM_001135937	SMAD2	32982	33005	3UTR	MIRT735098
hsa-miR-125a-5p	NM_001003652	SMAD2	33072	33095	3UTR	MIRT735098
hsa-miR-125a-5p	NM_005901	SMAD2	33830	33858	3UTR	MIRT735098
hsa-miR-125a-5p	XM_017025749	SMAD2	7080	7104	3UTR	MIRT735098
hsa-miR-125a-5p	XM_047437507	SMAD2	7178	7202	3UTR	MIRT735098
hsa-miR-125a-5p	NM_005359	SMAD4	8235	8254	3UTR	MIRT006809
hsa-miR-125a-5p	NM_001265602	SMC2	5820	5853	3UTR	MIRT699142
hsa-miR-125a-5p	NM_006444	SMC2	5795	5828	3UTR	MIRT699142
hsa-miR-125a-5p	NM_001042550	SMC2	5838	5871	3UTR	MIRT699142
hsa-miR-125a-5p	NM_003109	SP1	1872	1890	CDS	MIRT045732
hsa-miR-125a-5p	NM_138473	SP1	1954	1972	CDS	MIRT045732
hsa-miR-125a-5p	NM_145207	SPATA5	6153	6196	3UTR	MIRT554042
hsa-miR-125a-5p	XM_011531678	SPATA5	6153	6183	3UTR	MIRT554042
hsa-miR-125a-5p	NM_145207	SPATA5	6084	6114	3UTR	MIRT554042
hsa-miR-125a-5p	XM_011531678	SPATA5	7433	7470	3UTR	MIRT554042
hsa-miR-125a-5p	NM_145207	SPATA5	7364	7401	3UTR	MIRT554042
hsa-miR-125a-5p	NM_001261462	SPRTN	2101	2120	3UTR	MIRT045716
hsa-miR-125a-5p	NM_001010984	SPRTN	2230	2249	3UTR	MIRT045716
hsa-miR-125a-5p	NM_032018	SPRTN	1192	1211	CDS	MIRT045716
hsa-miR-125a-5p	NM_015326	SRGAP2	6440	6462	3UTR	MIRT045756
hsa-miR-125a-5p	NM_001170637	SRGAP2	6437	6459	3UTR	MIRT045756
hsa-miR-125a-5p	XM_047416536	SRGAP2	358	408	5UTR	MIRT045756
hsa-miR-125a-5p	NM_001300952	SRGAP2	964	988	CDS	MIRT045756
hsa-miR-125a-5p	XM_047429469	STAT2	1972	2021	3UTR	MIRT045759
hsa-miR-125a-5p	NM_198332	STAT2	2865	2914	3UTR	MIRT045759
hsa-miR-125a-5p	NM_001385111	STAT2	2778	2827	3UTR	MIRT045759
hsa-miR-125a-5p	NM_001385113	STAT2	2870	2919	3UTR	MIRT045759
hsa-miR-125a-5p	NM_001385114	STAT2	2856	2905	3UTR	MIRT045759
hsa-miR-125a-5p	NM_005419	STAT2	2877	2926	3UTR	MIRT045759
hsa-miR-125a-5p	XM_047429471	STAT2	18	35	5UTR	MIRT045759
hsa-miR-125a-5p	NM_001369512	STAT3	3861	3924	3UTR	MIRT731625
hsa-miR-125a-5p	NM_001369513	STAT3	3864	3927	3UTR	MIRT731625
hsa-miR-125a-5p	NM_001369514	STAT3	3861	3924	3UTR	MIRT731625
hsa-miR-125a-5p	NM_001369516	STAT3	3880	3943	3UTR	MIRT731625
hsa-miR-125a-5p	NM_001369517	STAT3	3811	3874	3UTR	MIRT731625
hsa-miR-125a-5p	NM_001369518	STAT3	3814	3877	3UTR	MIRT731625
hsa-miR-125a-5p	NM_001369519	STAT3	3808	3871	3UTR	MIRT731625
hsa-miR-125a-5p	NM_001369520	STAT3	3830	3893	3UTR	MIRT731625
hsa-miR-125a-5p	NM_001384984	STAT3	3777	3840	3UTR	MIRT731625
hsa-miR-125a-5p	NM_001384986	STAT3	3845	3908	3UTR	MIRT731625
hsa-miR-125a-5p	NM_001384987	STAT3	3862	3925	3UTR	MIRT731625
hsa-miR-125a-5p	NM_001384988	STAT3	3787	3850	3UTR	MIRT731625
hsa-miR-125a-5p	NM_001384989	STAT3	3762	3825	3UTR	MIRT731625
hsa-miR-125a-5p	NM_001384990	STAT3	3848	3911	3UTR	MIRT731625
hsa-miR-125a-5p	NM_001384991	STAT3	3856	3919	3UTR	MIRT731625
hsa-miR-125a-5p	NM_003150	STAT3	3858	3921	3UTR	MIRT731625
hsa-miR-125a-5p	NM_213662	STAT3	3833	3896	3UTR	MIRT731625
hsa-miR-125a-5p	NM_001369512	STAT3	4498	4517	3UTR	MIRT731625
hsa-miR-125a-5p	NM_001369513	STAT3	4501	4520	3UTR	MIRT731625
hsa-miR-125a-5p	NM_001369514	STAT3	4498	4517	3UTR	MIRT731625
hsa-miR-125a-5p	NM_001369516	STAT3	4517	4536	3UTR	MIRT731625
hsa-miR-125a-5p	NM_001369517	STAT3	4448	4467	3UTR	MIRT731625
hsa-miR-125a-5p	NM_001369518	STAT3	4451	4470	3UTR	MIRT731625
hsa-miR-125a-5p	NM_001369519	STAT3	4445	4464	3UTR	MIRT731625
hsa-miR-125a-5p	NM_001369520	STAT3	4467	4486	3UTR	MIRT731625
hsa-miR-125a-5p	NM_001384984	STAT3	4414	4433	3UTR	MIRT731625
hsa-miR-125a-5p	NM_001384986	STAT3	4482	4501	3UTR	MIRT731625
hsa-miR-125a-5p	NM_001384987	STAT3	4499	4518	3UTR	MIRT731625
hsa-miR-125a-5p	NM_001384988	STAT3	4424	4443	3UTR	MIRT731625
hsa-miR-125a-5p	NM_001384989	STAT3	4399	4418	3UTR	MIRT731625
hsa-miR-125a-5p	NM_001384990	STAT3	4485	4504	3UTR	MIRT731625
hsa-miR-125a-5p	NM_001384991	STAT3	4493	4512	3UTR	MIRT731625
hsa-miR-125a-5p	NM_003150	STAT3	4495	4514	3UTR	MIRT731625
hsa-miR-125a-5p	NM_213662	STAT3	4470	4489	3UTR	MIRT731625
hsa-miR-125a-5p	NM_139276	STAT3	4520	4539	3UTR	MIRT731625
hsa-miR-125a-5p	NM_020225	STOX2	8984	9006	3UTR	MIRT546391
hsa-miR-125a-5p	NM_206862	TACC2	1440	1462	CDS	MIRT761674
hsa-miR-125a-5p	NM_001291876	TACC2	1440	1462	CDS	MIRT761674
hsa-miR-125a-5p	NM_001291877	TACC2	1440	1462	CDS	MIRT761674
hsa-miR-125a-5p	NM_006997	TACC2	2801	2835	CDS	MIRT761674
hsa-miR-125a-5p	NM_206860	TACC2	2711	2745	CDS	MIRT761674
hsa-miR-125a-5p	NM_206861	TACC2	3081	3115	CDS	MIRT761674
hsa-miR-125a-5p	NM_206862	TACC2	8643	8677	CDS	MIRT761674
hsa-miR-125a-5p	XM_011539132	TACC2	2837	2871	CDS	MIRT761674
hsa-miR-125a-5p	NM_001291876	TACC2	8277	8311	CDS	MIRT761674
hsa-miR-125a-5p	NM_001291877	TACC2	8424	8458	CDS	MIRT761674
hsa-miR-125a-5p	NM_001291878	TACC2	2747	2781	CDS	MIRT761674
hsa-miR-125a-5p	NM_001291879	TACC2	2778	2812	CDS	MIRT761674
hsa-miR-125a-5p	XM_017029762	TAFAZZIN	1181	1203	3UTR	MIRT732905
hsa-miR-125a-5p	XM_017029762	TAFAZZIN	1434	1478	3UTR	MIRT732905
hsa-miR-125a-5p	XM_047442407	TAFAZZIN	1510	1532	3UTR	MIRT732905
hsa-miR-125a-5p	XM_047442407	TAFAZZIN	1771	1807	3UTR	MIRT732905
hsa-miR-125a-5p	NM_181311	TAFAZZIN	1380	1424	3UTR	MIRT732905
hsa-miR-125a-5p	NM_181312	TAFAZZIN	1428	1472	3UTR	MIRT732905
hsa-miR-125a-5p	NM_181313	TAFAZZIN	1085	1107	3UTR	MIRT732905
hsa-miR-125a-5p	NM_181313	TAFAZZIN	1338	1382	3UTR	MIRT732905
hsa-miR-125a-5p	XM_006724836	TAFAZZIN	1271	1293	3UTR	MIRT732905
hsa-miR-125a-5p	XM_006724836	TAFAZZIN	1524	1568	3UTR	MIRT732905
hsa-miR-125a-5p	XM_006724837	TAFAZZIN	1256	1278	3UTR	MIRT732905
hsa-miR-125a-5p	XM_006724837	TAFAZZIN	1509	1553	3UTR	MIRT732905
hsa-miR-125a-5p	XM_011531191	TAFAZZIN	1421	1443	3UTR	MIRT732905
hsa-miR-125a-5p	XM_011531191	TAFAZZIN	1682	1718	3UTR	MIRT732905
hsa-miR-125a-5p	NM_001303465	TAFAZZIN	1229	1251	3UTR	MIRT732905
hsa-miR-125a-5p	NM_000116	TAFAZZIN	1217	1239	3UTR	MIRT732905
hsa-miR-125a-5p	NM_001303465	TAFAZZIN	1482	1526	3UTR	MIRT732905
hsa-miR-125a-5p	NM_000116	TAFAZZIN	1470	1514	3UTR	MIRT732905
hsa-miR-125a-5p	XM_047442407	TAFAZZIN	498	520	5UTR	MIRT732905
hsa-miR-125a-5p	XM_011531191	TAFAZZIN	496	518	5UTR	MIRT732905
hsa-miR-125a-5p	XM_047449895	TBC1D1	4378	4397	3UTR	MIRT045726
hsa-miR-125a-5p	XM_047449897	TBC1D1	4663	4682	3UTR	MIRT045726
hsa-miR-125a-5p	NM_001396959	TBC1D1	5077	5096	3UTR	MIRT045726
hsa-miR-125a-5p	NM_001253914	TBC1D1	2080	2099	3UTR	MIRT045726
hsa-miR-125a-5p	NM_001253914	TBC1D1	1217	1261	3UTR	MIRT045726
hsa-miR-125a-5p	XM_047449895	TBC1D1	3535	3559	3UTR	MIRT045726
hsa-miR-125a-5p	XM_047449897	TBC1D1	3820	3844	3UTR	MIRT045726
hsa-miR-125a-5p	NM_001396959	TBC1D1	4234	4258	3UTR	MIRT045726
hsa-miR-125a-5p	NM_015173	TBC1D1	2191	2220	CDS	MIRT045726
hsa-miR-125a-5p	NM_001253912	TBC1D1	2191	2220	CDS	MIRT045726
hsa-miR-125a-5p	XM_047429486	TDG	2367	2384	3UTR	MIRT045731
hsa-miR-125a-5p	NM_001145398	TEF	2089	2113	3UTR	MIRT053156
hsa-miR-125a-5p	NM_003216	TEF	2204	2228	3UTR	MIRT053156
hsa-miR-125a-5p	XM_047448786	TFRC	3704	3737	3UTR	MIRT045700
hsa-miR-125a-5p	XM_047448786	TFRC	3523	3556	3UTR	MIRT045700
hsa-miR-125a-5p	NM_003234	TFRC	4418	4439	3UTR	MIRT045700
hsa-miR-125a-5p	NM_001128148	TFRC	4194	4227	3UTR	MIRT045700
hsa-miR-125a-5p	NM_001313965	TFRC	3992	4025	3UTR	MIRT045700
hsa-miR-125a-5p	NM_001313966	TFRC	3796	3829	3UTR	MIRT045700
hsa-miR-125a-5p	NM_005119	THRAP3	4014	4039	3UTR	MIRT045718
hsa-miR-125a-5p	NM_005119	THRAP3	3251	3272	3UTR	MIRT045718
hsa-miR-125a-5p	NM_001321471	THRAP3	4146	4171	3UTR	MIRT045718
hsa-miR-125a-5p	NM_001321471	THRAP3	3383	3404	3UTR	MIRT045718
hsa-miR-125a-5p	XM_047436212	THRAP3	4066	4091	3UTR	MIRT045718
hsa-miR-125a-5p	NM_005119	THRAP3	2101	2138	CDS	MIRT045718
hsa-miR-125a-5p	NM_001321471	THRAP3	2233	2270	CDS	MIRT045718
hsa-miR-125a-5p	NM_174926	TLCD5	3226	3253	3UTR	MIRT264963
hsa-miR-125a-5p	NM_001198670	TLCD5	4131	4151	3UTR	MIRT264963
hsa-miR-125a-5p	NM_001198671	TLCD5	3812	3832	3UTR	MIRT264963
hsa-miR-125a-5p	NM_174926	TLCD5	3774	3794	3UTR	MIRT264963
hsa-miR-125a-5p	NM_001198675	TLCD5	3612	3632	3UTR	MIRT264963
hsa-miR-125a-5p	NM_032376	TMEM101	1279	1306	3UTR	MIRT021313
hsa-miR-125a-5p	NM_004872	TMEM59	5175	5213	3UTR	MIRT637230
hsa-miR-125a-5p	NM_001305051	TMEM59	4439	4459	3UTR	MIRT637230
hsa-miR-125a-5p	NM_001305052	TMEM59	4333	4353	3UTR	MIRT637230
hsa-miR-125a-5p	NM_020431	TMEM63C	2588	2641	CDS	MIRT761675
hsa-miR-125a-5p	NM_001270508	TNFAIP3	1591	1620	CDS	MIRT006471
hsa-miR-125a-5p	NM_006290	TNFAIP3	1543	1572	CDS	MIRT006471
hsa-miR-125a-5p	NM_003842	TNFRSF10B	1829	1879	3UTR	MIRT698176
hsa-miR-125a-5p	NM_147187	TNFRSF10B	1742	1792	3UTR	MIRT698176
hsa-miR-125a-5p	NM_013433	TNPO2	2879	2911	3UTR	MIRT021306
hsa-miR-125a-5p	NM_001136195	TNPO2	3034	3066	3UTR	MIRT021306
hsa-miR-125a-5p	NM_001136196	TNPO2	2867	2899	3UTR	MIRT021306
hsa-miR-125a-5p	NM_001382239	TNPO2	2837	2869	3UTR	MIRT021306
hsa-miR-125a-5p	NM_001382241	TNPO2	3064	3096	3UTR	MIRT021306
hsa-miR-125a-5p	XM_047420091	TNPO3	3198	3221	3UTR	MIRT790066
hsa-miR-125a-5p	NM_001382216	TNPO3	3401	3424	3UTR	MIRT790066
hsa-miR-125a-5p	NM_001191028	TNPO3	3107	3130	3UTR	MIRT790066
hsa-miR-125a-5p	NM_012470	TNPO3	3299	3322	3UTR	MIRT790066
hsa-miR-125a-5p	NM_022347	TOR1AIP2	4140	4161	3UTR	MIRT045710
hsa-miR-125a-5p	NM_022347	TOR1AIP2	5136	5159	3UTR	MIRT045710
hsa-miR-125a-5p	NM_001134431	TOR2A	866	924	3UTR	MIRT465487
hsa-miR-125a-5p	NM_017723	TOR4A	3245	3265	3UTR	MIRT045712
hsa-miR-125a-5p	NM_001135733	TP53INP1	4033	4057	3UTR	MIRT448397
hsa-miR-125a-5p	NM_033285	TP53INP1	2433	2470	3UTR	MIRT448397
hsa-miR-125a-5p	NM_001135733	TP53INP1	2471	2508	3UTR	MIRT448397
hsa-miR-125a-5p	NM_001135733	TP53INP1	1807	1851	3UTR	MIRT448397
hsa-miR-125a-5p	NM_001135733	TP53INP1	5243	5271	3UTR	MIRT448397
hsa-miR-125a-5p	NM_033285	TP53INP1	1769	1813	3UTR	MIRT448397
hsa-miR-125a-5p	NM_033285	TP53INP1	5205	5233	3UTR	MIRT448397
hsa-miR-125a-5p	NM_001367838	TPM4	1375	1394	3UTR	MIRT045744
hsa-miR-125a-5p	NM_001145160	TPM4	1426	1445	3UTR	MIRT045744
hsa-miR-125a-5p	NM_001367837	TPM4	220	274	CDS	MIRT045744
hsa-miR-125a-5p	NM_001367838	TPM4	326	347	CDS	MIRT045744
hsa-miR-125a-5p	NM_004620	TRAF6	2378	2408	3UTR	MIRT438046
hsa-miR-125a-5p	NM_145803	TRAF6	2471	2501	3UTR	MIRT438046
hsa-miR-125a-5p	NM_145803	TRAF6	1207	1285	CDS	MIRT438046
hsa-miR-125a-5p	NM_004620	TRAF6	1114	1192	CDS	MIRT438046
hsa-miR-125a-5p	NM_182984	TRMT2A	2094	2119	3UTR	MIRT045766
hsa-miR-125a-5p	NM_001257994	TRMT2A	2117	2140	3UTR	MIRT045766
hsa-miR-125a-5p	NM_182984	TRMT2A	1971	1994	CDS	MIRT045766
hsa-miR-125a-5p	NM_001331039	TRMT2A	2149	2172	CDS	MIRT045766
hsa-miR-125a-5p	NM_022727	TRMT2A	2095	2118	CDS	MIRT045766
hsa-miR-125a-5p	NM_001282902	TRPS1	5173	5230	3UTR	MIRT437585
hsa-miR-125a-5p	NM_014112	TRPS1	4897	4927	3UTR	MIRT437585
hsa-miR-125a-5p	NM_001330599	TRPS1	4739	4769	3UTR	MIRT437585
hsa-miR-125a-5p	NM_001282902	TRPS1	4448	4478	3UTR	MIRT437585
hsa-miR-125a-5p	NM_152517	TTC30B	2311	2359	3UTR	MIRT045703
hsa-miR-125a-5p	NM_182688	UBE2G2	1007	1047	3UTR	MIRT045715
hsa-miR-125a-5p	NM_003343	UBE2G2	892	932	3UTR	MIRT045715
hsa-miR-125a-5p	NM_182688	UBE2G2	3203	3234	3UTR	MIRT045715
hsa-miR-125a-5p	NM_003343	UBE2G2	3088	3119	3UTR	MIRT045715
hsa-miR-125a-5p	NM_001256356	UBE2L3	2350	2390	3UTR	MIRT054872
hsa-miR-125a-5p	NM_001256355	UBE2L3	1362	1408	3UTR	MIRT054872
hsa-miR-125a-5p	NM_001256355	UBE2L3	2592	2632	3UTR	MIRT054872
hsa-miR-125a-5p	NM_001256356	UBE2L3	1120	1166	3UTR	MIRT054872
hsa-miR-125a-5p	NM_003347	UBE2L3	1216	1262	3UTR	MIRT054872
hsa-miR-125a-5p	NM_175748	UBR7	1825	1863	3UTR	MIRT114799
hsa-miR-125a-5p	NM_175748	UBR7	2890	2955	3UTR	MIRT114799
hsa-miR-125a-5p	NM_018671	UNC45A	2702	2725	CDS	MIRT045768
hsa-miR-125a-5p	NM_001039675	UNC45A	1697	1717	CDS	MIRT045768
hsa-miR-125a-5p	NM_001287044	VEGFA	649	683	3UTR	MIRT004445
hsa-miR-125a-5p	NM_001287044	VEGFA	1223	1242	3UTR	MIRT004445
hsa-miR-125a-5p	NM_013265	VPS51	1911	1939	CDS	MIRT438384
hsa-miR-125a-5p	XM_017029744	WNK3	2147	2174	CDS	MIRT045734
hsa-miR-125a-5p	NM_020922	WNK3	2290	2317	CDS	MIRT045734
hsa-miR-125a-5p	NM_001002838	WNK3	2290	2317	CDS	MIRT045734
hsa-miR-125a-5p	XM_017029744	WNK3	927	944	CDS	MIRT045734
hsa-miR-125a-5p	NM_020922	WNK3	1070	1087	CDS	MIRT045734
hsa-miR-125a-5p	NM_001002838	WNK3	1070	1087	CDS	MIRT045734
hsa-miR-125a-5p	NM_003400	XPO1	1807	1836	CDS	MIRT045717
hsa-miR-125a-5p	XM_047445764	XPO1	1099	1117	CDS	MIRT045717
hsa-miR-125a-5p	XM_047445772	XPO1	852	870	CDS	MIRT045717
hsa-miR-125a-5p	XM_047445773	XPO1	842	860	CDS	MIRT045717
hsa-miR-125a-5p	XM_005264546	XPO1	916	934	CDS	MIRT045717
hsa-miR-125a-5p	XM_011533097	XPO1	1144	1162	CDS	MIRT045717
hsa-miR-125a-5p	NM_005433	YES1	2807	2856	3UTR	MIRT021309
hsa-miR-125a-5p	NM_005433	YES1	321	340	CDS	MIRT021309
hsa-miR-125a-5p	XM_024451243	YES1	379	398	CDS	MIRT021309
hsa-miR-125a-5p	XM_024451245	YES1	199	218	CDS	MIRT021309
hsa-miR-125a-5p	NM_032312	YIPF4	2651	2675	3UTR	MIRT045777
hsa-miR-125a-5p	NM_032312	YIPF4	68	87	5UTR	MIRT045777
hsa-miR-125a-5p	NM_023929	ZBTB10	2946	2983	CDS	MIRT021285
hsa-miR-125a-5p	NM_001277145	ZBTB10	1748	1785	CDS	MIRT021285
hsa-miR-125a-5p	NM_001105539	ZBTB10	3018	3055	CDS	MIRT021285
hsa-miR-125a-5p	NM_001277145	ZBTB10	916	937	CDS	MIRT021285
hsa-miR-125a-5p	NM_015898	ZBTB7A	3028	3063	3UTR	MIRT733423
hsa-miR-125a-5p	NM_015898	ZBTB7A	5658	5694	3UTR	MIRT733423
hsa-miR-125a-5p	NM_001317990	ZBTB7A	5540	5576	3UTR	MIRT733423
hsa-miR-125a-5p	NM_001008222	ZDHHC9	1982	2035	3UTR	MIRT045775
hsa-miR-125a-5p	NM_001008222	ZDHHC9	3059	3081	3UTR	MIRT045775
hsa-miR-125a-5p	NM_016032	ZDHHC9	1900	1953	3UTR	MIRT045775
hsa-miR-125a-5p	NM_016032	ZDHHC9	2977	2999	3UTR	MIRT045775
hsa-miR-125a-5p	NM_014795	ZEB2	3117	3140	CDS	MIRT439109
hsa-miR-125a-5p	NM_001171653	ZEB2	3045	3068	CDS	MIRT439109
hsa-miR-125a-5p	NM_001170796	ZFAND1	1123	1172	3UTR	MIRT021302
hsa-miR-125a-5p	NM_001170796	ZFAND1	498	523	CDS	MIRT021302
hsa-miR-125a-5p	NM_001170797	ZFAND1	124	148	CDS	MIRT021302
hsa-miR-125a-5p	NM_024699	ZFAND1	124	148	CDS	MIRT021302
hsa-miR-125a-5p	NM_001170796	ZFAND1	128	152	CDS	MIRT021302
hsa-miR-125a-5p	NM_138462	ZMYND19	403	446	CDS	MIRT045752
hsa-miR-125a-5p	NM_003451	ZNF177	25	75	5UTR	MIRT708537
hsa-miR-125a-5p	NM_001172651	ZNF177	25	75	5UTR	MIRT708537
hsa-miR-125a-5p	NM_001130968	ZNF385A	1099	1135	3UTR	MIRT500381
hsa-miR-125a-5p	NM_015481	ZNF385A	1658	1686	3UTR	MIRT500381
hsa-miR-125a-5p	NM_001290001	ZNF385A	1415	1443	3UTR	MIRT500381
hsa-miR-125a-5p	XM_005268783	ZNF385A	1596	1624	3UTR	MIRT500381
hsa-miR-125a-5p	NM_001290002	ZNF385A	1740	1768	3UTR	MIRT500381
hsa-miR-125a-5p	NM_001130967	ZNF385A	1553	1581	3UTR	MIRT500381
hsa-miR-125a-5p	NM_001130968	ZNF385A	1310	1338	3UTR	MIRT500381
hsa-miR-125a-5p	NM_020928	ZSWIM6	3677	3697	3UTR	MIRT096813
hsa-miR-125a-5p	NM_020928	ZSWIM6	1118	1172	CDS	MIRT096813
hsa-miR-125a-5p	NM_015113	ZZEF1	1277	1307	CDS	MIRT045740
hsa-miR-125a-5p	NM_015113	ZZEF1	8400	8432	CDS	MIRT045740

## Sheet: Predicted targetome
Predicted targets of miR-125a-5p by TargetScan and miRDB
miRNAid	refseqid	genesymbol		start	end	position	TargetScan	miRDB
hsa-miR-125a-5p	NM_001308257	ABHD3		1202	1221	3UTR	1	1
hsa-miR-125a-5p	NM_001308257	ABHD3		79	96	5UTR	1	1
hsa-miR-125a-5p	NM_138340	ABHD3		759	776	CDS	1	1
hsa-miR-125a-5p	NM_001320126	ABHD6		1287	1309	3UTR	1	1
hsa-miR-125a-5p	NM_020676	ABHD6		1222	1244	3UTR	1	1
hsa-miR-125a-5p	NM_020676	ABHD6		1841	1863	3UTR	1	1
hsa-miR-125a-5p	NM_001320126	ABHD6		1906	1928	3UTR	1	1
hsa-miR-125a-5p	NM_172027	ABTB1		1891	1921	3UTR	1	1
hsa-miR-125a-5p	NM_172027	ABTB1		1601	1643	3UTR	1	1
hsa-miR-125a-5p	NM_032548	ABTB1		1612	1654	3UTR	1	1
hsa-miR-125a-5p	XM_047428762	ACACB		826	851	CDS	1	1
hsa-miR-125a-5p	NM_001093	ACACB		8417	8454	3UTR	1	1
hsa-miR-125a-5p	NM_001010887	ACER2		1307	1339	3UTR	1	1
hsa-miR-125a-5p	NM_001302622	ACHE		894	927	CDS	1	1
hsa-miR-125a-5p	NM_001302621	ACHE		2070	2138	3UTR	1	1
hsa-miR-125a-5p	NM_001282449	ACHE		910	943	CDS	1	1
hsa-miR-125a-5p	NM_145259	ACVR1C		3601	3675	3UTR	1	1
hsa-miR-125a-5p	NM_001111031	ACVR1C		3535	3583	3UTR	1	1
hsa-miR-125a-5p	NM_001111032	ACVR1C		3361	3435	3UTR	1	1
hsa-miR-125a-5p	NM_001111033	ACVR1C		3130	3204	3UTR	1	1
hsa-miR-125a-5p	NM_001278579	ACVR2A		152	220	5UTR	1	1
hsa-miR-125a-5p	NM_002390	ADAM11		3488	3558	3UTR	1	1
hsa-miR-125a-5p	NM_001318933	ADAM11		3506	3554	3UTR	1	1
hsa-miR-125a-5p	NM_002390	ADAM11		2990	3012	3UTR	1	1
hsa-miR-125a-5p	NM_001318933	ADAM11		2986	3008	3UTR	1	1
hsa-miR-125a-5p	NM_018046	AGGF1		4238	4261	3UTR	1	1
hsa-miR-125a-5p	NM_001130846	AIFM1		1578	1615	CDS	1	1
hsa-miR-125a-5p	NM_004208	AIFM1		1875	1912	CDS	1	1
hsa-miR-125a-5p	NM_145812	AIFM1		1863	1900	CDS	1	1
hsa-miR-125a-5p	NM_001130847	AIFM1		2078	2115	3UTR	1	1
hsa-miR-125a-5p	NM_006738	AKAP13		10938	10971	3UTR	1	1
hsa-miR-125a-5p	NM_001270546	AKAP13		6724	6757	3UTR	1	1
hsa-miR-125a-5p	NM_001270546	AKAP13		8789	8830	3UTR	1	1
hsa-miR-125a-5p	NM_006738	AKAP13		13003	13044	3UTR	1	1
hsa-miR-125a-5p	NM_007200	AKAP13		10926	10959	3UTR	1	1
hsa-miR-125a-5p	NM_007200	AKAP13		12991	13032	3UTR	1	1
hsa-miR-125a-5p	NM_001278160	AKT1S1		1719	1742	3UTR	1	1
hsa-miR-125a-5p	NM_001278160	AKT1S1		1769	1791	3UTR	1	1
hsa-miR-125a-5p	NM_001098632	AKT1S1		1945	1967	3UTR	1	1
hsa-miR-125a-5p	NM_001098633	AKT1S1		1651	1674	3UTR	1	1
hsa-miR-125a-5p	NM_001278159	AKT1S1		20	69	5UTR	1	1
hsa-miR-125a-5p	NM_001098633	AKT1S1		1701	1723	3UTR	1	1
hsa-miR-125a-5p	NM_032375	AKT1S1		331	378	5UTR	1	1
hsa-miR-125a-5p	NM_020778	ALPK3		132	153	CDS	1	1
hsa-miR-125a-5p	NM_152704	AMER2		208	230	5UTR	1	1
hsa-miR-125a-5p	NM_199138	AMER2		87	109	5UTR	1	1
hsa-miR-125a-5p	XM_017024176	ANKRD13B		2412	2424	3UTR	1	1
hsa-miR-125a-5p	NM_152345	ANKRD13B		2957	2969	3UTR	1	1
hsa-miR-125a-5p	NM_020337	ANKRD50		3758	3819	CDS	1	1
hsa-miR-125a-5p	NM_001167882	ANKRD50		2483	2544	CDS	1	1
hsa-miR-125a-5p	NM_020337	ANKRD50		5192	5213	CDS	1	1
hsa-miR-125a-5p	NM_031418	ANO3		3320	3353	3UTR	1	1
hsa-miR-125a-5p	NM_001313727	ANO3		2916	2949	3UTR	1	1
hsa-miR-125a-5p	NM_001313726	ANO3		3998	4061	3UTR	1	1
hsa-miR-125a-5p	NM_001313727	ANO3		3188	3251	3UTR	1	1
hsa-miR-125a-5p	NM_001313726	ANO3		3726	3759	3UTR	1	1
hsa-miR-125a-5p	NM_031418	ANO3		3592	3655	3UTR	1	1
hsa-miR-125a-5p	NM_001286780	ANTXR2		1072	1090	CDS	1	1
hsa-miR-125a-5p	NM_001286781	ANTXR2		1515	1533	CDS	1	1
hsa-miR-125a-5p	NM_001286780	ANTXR2		3293	3335	3UTR	1	1
hsa-miR-125a-5p	NM_000038	APC		4469	4501	CDS	1	1
hsa-miR-125a-5p	NM_001127510	APC		4577	4609	CDS	1	1
hsa-miR-125a-5p	NM_001655	ARCN1		3607	3636	3UTR	1	1
hsa-miR-125a-5p	NM_001142281	ARCN1		2743	2762	3UTR	1	1
hsa-miR-125a-5p	NM_001655	ARCN1		3007	3026	3UTR	1	1
hsa-miR-125a-5p	NM_001142281	ARCN1		3343	3372	3UTR	1	1
hsa-miR-125a-5p	XM_006720344	AREL1		5312	5330	3UTR	1	1
hsa-miR-125a-5p	XM_005268244	AREL1		5115	5133	3UTR	1	1
hsa-miR-125a-5p	XM_006720344	AREL1		3957	3989	3UTR	1	1
hsa-miR-125a-5p	XM_011537415	AREL1		5435	5453	3UTR	1	1
hsa-miR-125a-5p	XM_011537415	AREL1		4080	4112	3UTR	1	1
hsa-miR-125a-5p	NM_001039479	AREL1		3987	4019	3UTR	1	1
hsa-miR-125a-5p	XM_005268244	AREL1		3760	3792	3UTR	1	1
hsa-miR-125a-5p	NM_001039479	AREL1		5342	5360	3UTR	1	1
hsa-miR-125a-5p	NM_005224	ARID3A		2649	2679	3UTR	1	1
hsa-miR-125a-5p	NM_001012301	ARSI		2335	2384	3UTR	1	1
hsa-miR-125a-5p	NM_177999	ASB6		2288	2322	3UTR	1	1
hsa-miR-125a-5p	NM_017873	ASB6		3510	3533	3UTR	1	1
hsa-miR-125a-5p	NM_001202403	ASB6		2310	2344	3UTR	1	1
hsa-miR-125a-5p	NM_001202403	ASB6		4440	4461	3UTR	1	1
hsa-miR-125a-5p	NM_177999	ASB6		3401	3424	3UTR	1	1
hsa-miR-125a-5p	NM_001202403	ASB6		3423	3446	3UTR	1	1
hsa-miR-125a-5p	NM_001256830	ASIC1		231	259	CDS	1	1
hsa-miR-125a-5p	NM_030632	ASXL3		8681	8699	3UTR	1	1
hsa-miR-125a-5p	NM_020453	ATP10D		3466	3507	CDS	1	1
hsa-miR-125a-5p	NM_001367549	ATP13A3		2418	2457	CDS	1	1
hsa-miR-125a-5p	XM_047448910	ATP13A3		1940	1979	CDS	1	1
hsa-miR-125a-5p	XM_047448912	ATP13A3		2266	2305	CDS	1	1
hsa-miR-125a-5p	XM_047448912	ATP13A3		3845	3876	CDS	1	1
hsa-miR-125a-5p	XM_047448913	ATP13A3		2021	2060	CDS	1	1
hsa-miR-125a-5p	XM_047448913	ATP13A3		3600	3631	CDS	1	1
hsa-miR-125a-5p	NM_024524	ATP13A3		2441	2480	CDS	1	1
hsa-miR-125a-5p	XM_011513123	ATP13A3		2418	2457	CDS	1	1
hsa-miR-125a-5p	NM_001377405	ATXN7		5010	5030	3UTR	1	1
hsa-miR-125a-5p	NM_001377406	ATXN7		4689	4709	3UTR	1	1
hsa-miR-125a-5p	NM_001177387	ATXN7		3349	3394	3UTR	1	1
hsa-miR-125a-5p	NM_001128149	ATXN7		2855	2900	3UTR	1	1
hsa-miR-125a-5p	NM_000333	ATXN7		5184	5204	3UTR	1	1
hsa-miR-125a-5p	NM_001377405	ATXN7		4666	4702	3UTR	1	1
hsa-miR-125a-5p	NM_001377406	ATXN7		4345	4381	3UTR	1	1
hsa-miR-125a-5p	NM_000333	ATXN7		4840	4876	3UTR	1	1
hsa-miR-125a-5p	NM_001177387	ATXN7		4441	4477	3UTR	1	1
hsa-miR-125a-5p	NM_001128149	ATXN7		3947	3983	3UTR	1	1
hsa-miR-125a-5p	NM_001204878	BAG4		2375	2410	3UTR	1	1
hsa-miR-125a-5p	NM_004874	BAG4		2483	2518	3UTR	1	1
hsa-miR-125a-5p	XM_017007303	BAP1		1323	1350	CDS	1	1
hsa-miR-125a-5p	NM_004656	BAP1		1377	1404	CDS	1	1
hsa-miR-125a-5p	NM_001351156	BAZ2A		8150	8173	3UTR	1	1
hsa-miR-125a-5p	NM_013449	BAZ2A		8090	8113	3UTR	1	1
hsa-miR-125a-5p	NM_013449	BAZ2A		6676	6696	3UTR	1	1
hsa-miR-125a-5p	NM_001300905	BAZ2A		6700	6720	3UTR	1	1
hsa-miR-125a-5p	NM_001351156	BAZ2A		8725	8749	3UTR	1	1
hsa-miR-125a-5p	NM_001300905	BAZ2A		8114	8137	3UTR	1	1
hsa-miR-125a-5p	NM_001178091	BCAT1		7938	7960	3UTR	1	1
hsa-miR-125a-5p	NM_001178092	BCAT1		7866	7888	3UTR	1	1
hsa-miR-125a-5p	NM_001178093	BCAT1		7995	8017	3UTR	1	1
hsa-miR-125a-5p	NM_001178094	BCAT1		8134	8156	3UTR	1	1
hsa-miR-125a-5p	NM_005504	BCAT1		8049	8071	3UTR	1	1
hsa-miR-125a-5p	NM_001199839	BCL2L2		1864	1886	3UTR	1	1
hsa-miR-125a-5p	NM_004050	BCL2L2		1811	1833	3UTR	1	1
hsa-miR-125a-5p	NM_203314	BDH1		1594	1643	3UTR	1	1
hsa-miR-125a-5p	XM_047448682	BDH1		1316	1365	3UTR	1	1
hsa-miR-125a-5p	NM_203315	BDH1		1423	1466	3UTR	1	1
hsa-miR-125a-5p	NM_004051	BDH1		1442	1491	3UTR	1	1
hsa-miR-125a-5p	NM_003666	BLZF1		464	508	CDS	1	1
hsa-miR-125a-5p	NM_001320972	BLZF1		464	508	CDS	1	1
hsa-miR-125a-5p	NM_001320973	BLZF1		464	508	CDS	1	1
hsa-miR-125a-5p	NM_001256794	BMPR1B		3	53	5UTR	1	1
hsa-miR-125a-5p	NM_001256793	BMPR1B		1567	1609	CDS	1	1
hsa-miR-125a-5p	NM_001256794	BMPR1B		1608	1650	CDS	1	1
hsa-miR-125a-5p	NM_001204	BMPR2		256	301	5UTR	1	1
hsa-miR-125a-5p	NM_001320675	BNIP2		1668	1698	3UTR	1	1
hsa-miR-125a-5p	NM_017813	BPNT2		4767	4811	3UTR	1	1
hsa-miR-125a-5p	NM_017813	BPNT2		2164	2182	3UTR	1	1
hsa-miR-125a-5p	XM_047448876	BRPF1		4433	4465	3UTR	1	1
hsa-miR-125a-5p	XM_047448877	BRPF1		3939	3971	3UTR	1	1
hsa-miR-125a-5p	XM_047448879	BRPF1		3881	3913	3UTR	1	1
hsa-miR-125a-5p	XM_047448881	BRPF1		3863	3895	3UTR	1	1
hsa-miR-125a-5p	XM_005265449	BRPF1		4250	4282	3UTR	1	1
hsa-miR-125a-5p	XM_005265450	BRPF1		4166	4198	3UTR	1	1
hsa-miR-125a-5p	XM_011534101	BRPF1		4253	4285	3UTR	1	1
hsa-miR-125a-5p	NM_001003694	BRPF1		4169	4201	3UTR	1	1
hsa-miR-125a-5p	XM_047448876	BRPF1		86	126	5UTR	1	1
hsa-miR-125a-5p	NM_004634	BRPF1		1577	1601	CDS	1	1
hsa-miR-125a-5p	XM_047448877	BRPF1		1368	1392	CDS	1	1
hsa-miR-125a-5p	XM_047448879	BRPF1		1577	1601	CDS	1	1
hsa-miR-125a-5p	XM_047448881	BRPF1		1577	1601	CDS	1	1
hsa-miR-125a-5p	XM_005265449	BRPF1		1577	1601	CDS	1	1
hsa-miR-125a-5p	XM_005265450	BRPF1		1577	1601	CDS	1	1
hsa-miR-125a-5p	XM_011534101	BRPF1		1577	1601	CDS	1	1
hsa-miR-125a-5p	NM_001003694	BRPF1		1577	1601	CDS	1	1
hsa-miR-125a-5p	NM_033656	BRWD1		13115	13136	3UTR	1	1
hsa-miR-125a-5p	NM_018963	BRWD1		5832	5882	CDS	1	1
hsa-miR-125a-5p	NM_018963	BRWD1		6420	6448	CDS	1	1
hsa-miR-125a-5p	NM_033656	BRWD1		5832	5882	CDS	1	1
hsa-miR-125a-5p	NM_033656	BRWD1		6420	6448	CDS	1	1
hsa-miR-125a-5p	NM_018963	BRWD1		3118	3144	CDS	1	1
hsa-miR-125a-5p	NM_003458	BSN		15401	15421	3UTR	1	1
hsa-miR-125a-5p	NM_003458	BSN		10505	10533	CDS	1	1
hsa-miR-125a-5p	XM_047432864	C15orf39		1005	1039	CDS	1	1
hsa-miR-125a-5p	XM_005259847	C19orf38		913	946	3UTR	1	1
hsa-miR-125a-5p	NM_001136482	C19orf38		847	886	3UTR	1	1
hsa-miR-125a-5p	NM_001136482	C19orf38		20	43	5UTR	1	1
hsa-miR-125a-5p	NM_198476	C19orf54		1786	1837	3UTR	1	1
hsa-miR-125a-5p	NM_001164829	C1orf210		556	591	3UTR	1	1
hsa-miR-125a-5p	NM_021184	C6orf47		2185	2232	3UTR	1	1
hsa-miR-125a-5p	NM_021184	C6orf47		1011	1037	CDS	1	1
hsa-miR-125a-5p	NM_020902	CAMSAP3		4055	4078	3UTR	1	1
hsa-miR-125a-5p	NM_001080429	CAMSAP3		4136	4159	3UTR	1	1
hsa-miR-125a-5p	NM_020902	CAMSAP3		2140	2159	CDS	1	1
hsa-miR-125a-5p	NM_001080429	CAMSAP3		2221	2240	CDS	1	1
hsa-miR-125a-5p	NM_001755	CBFB		1750	1781	3UTR	1	1
hsa-miR-125a-5p	NM_001346744	CBX7		2699	2731	3UTR	1	1
hsa-miR-125a-5p	NM_001346744	CBX7		1207	1237	3UTR	1	1
hsa-miR-125a-5p	NM_175709	CBX7		2978	3010	3UTR	1	1
hsa-miR-125a-5p	NM_175709	CBX7		1486	1516	3UTR	1	1
hsa-miR-125a-5p	NM_175709	CBX7		2112	2133	3UTR	1	1
hsa-miR-125a-5p	NM_175884	CCDC71L		4801	4820	3UTR	1	1
hsa-miR-125a-5p	NM_019084	CCNJ		2539	2563	3UTR	1	1
hsa-miR-125a-5p	NM_001134375	CCNJ		2572	2596	3UTR	1	1
hsa-miR-125a-5p	NM_001134376	CCNJ		2536	2560	3UTR	1	1
hsa-miR-125a-5p	NM_001308173	CCNJL		2569	2590	3UTR	1	1
hsa-miR-125a-5p	NM_024565	CCNJL		2713	2734	3UTR	1	1
hsa-miR-125a-5p	NM_017913	CDC37L1		2558	2573	3UTR	1	1
hsa-miR-125a-5p	NM_017913	CDC37L1		1969	1993	3UTR	1	1
hsa-miR-125a-5p	NM_017913	CDC37L1		54	80	5UTR	1	1
hsa-miR-125a-5p	NM_017525	CDC42BPG		5081	5103	3UTR	1	1
hsa-miR-125a-5p	NM_017525	CDC42BPG		5561	5586	3UTR	1	1
hsa-miR-125a-5p	NM_001038707	CDC42SE1		1736	1802	3UTR	1	1
hsa-miR-125a-5p	NM_020239	CDC42SE1		243	264	5UTR	1	1
hsa-miR-125a-5p	NM_001038707	CDC42SE1		379	400	5UTR	1	1
hsa-miR-125a-5p	NM_006201	CDK16		2891	2921	3UTR	1	1
hsa-miR-125a-5p	NM_033018	CDK16		2828	2858	3UTR	1	1
hsa-miR-125a-5p	NM_001170460	CDK16		2727	2757	3UTR	1	1
hsa-miR-125a-5p	NM_014603	CDR2L		3376	3399	3UTR	1	1
hsa-miR-125a-5p	NM_014603	CDR2L		2263	2285	3UTR	1	1
hsa-miR-125a-5p	NM_014603	CDR2L		1617	1639	CDS	1	1
hsa-miR-125a-5p	NM_003818	CDS2		7384	7405	3UTR	1	1
hsa-miR-125a-5p	NM_001290046	CECR2		9162	9190	3UTR	1	1
hsa-miR-125a-5p	NM_001290047	CECR2		9540	9568	3UTR	1	1
hsa-miR-125a-5p	NM_001281518	CEP85		974	992	3UTR	1	1
hsa-miR-125a-5p	NM_001281517	CEP85		1308	1330	CDS	1	1
hsa-miR-125a-5p	NM_020770	CGN		3018	3050	CDS	1	1
hsa-miR-125a-5p	NM_001166239	CGREF1		1562	1584	3UTR	1	1
hsa-miR-125a-5p	NM_006569	CGREF1		1491	1513	3UTR	1	1
hsa-miR-125a-5p	NM_001039690	CHTF8		911	958	3UTR	1	1
hsa-miR-125a-5p	NM_001040146	CHTF8		877	924	3UTR	1	1
hsa-miR-125a-5p	NM_001345887	CNNM1		4753	4777	3UTR	1	1
hsa-miR-125a-5p	NM_020348	CNNM1		4625	4661	3UTR	1	1
hsa-miR-125a-5p	NM_020348	CNNM1		4706	4744	3UTR	1	1
hsa-miR-125a-5p	NM_001345887	CNNM1		4688	4724	3UTR	1	1
hsa-miR-125a-5p	NM_001369483	COPS7B		2132	2169	3UTR	1	1
hsa-miR-125a-5p	NM_001282950	COPS7B		2066	2103	3UTR	1	1
hsa-miR-125a-5p	NM_001282949	COPS7B		1894	1931	3UTR	1	1
hsa-miR-125a-5p	NM_022730	COPS7B		2013	2050	3UTR	1	1
hsa-miR-125a-5p	NM_001308381	COPS7B		2081	2118	3UTR	1	1
hsa-miR-125a-5p	NM_001282951	COPS7B		1907	1944	3UTR	1	1
hsa-miR-125a-5p	NM_001282952	COPS7B		1937	1974	3UTR	1	1
hsa-miR-125a-5p	NM_003389	CORO2A		3639	3660	3UTR	1	1
hsa-miR-125a-5p	NM_001190457	CORO2B		1973	2008	3UTR	1	1
hsa-miR-125a-5p	NM_006091	CORO2B		1994	2023	3UTR	1	1
hsa-miR-125a-5p	NM_001190457	CORO2B		61	75	5UTR	1	1
hsa-miR-125a-5p	NM_173689	CRB2		4063	4098	3UTR	1	1
hsa-miR-125a-5p	XM_005251934	CRB2		3113	3148	3UTR	1	1
hsa-miR-125a-5p	NM_015321	CRTC1		6270	6290	3UTR	1	1
hsa-miR-125a-5p	NM_001098482	CRTC1		6318	6338	3UTR	1	1
hsa-miR-125a-5p	NM_015321	CRTC1		6755	6777	3UTR	1	1
hsa-miR-125a-5p	NM_001098482	CRTC1		6803	6825	3UTR	1	1
hsa-miR-125a-5p	NM_001320560	CSRNP1		1530	1610	CDS	1	1
hsa-miR-125a-5p	NM_033027	CSRNP1		1539	1619	CDS	1	1
hsa-miR-125a-5p	NM_144607	CYB5D1		2465	2507	3UTR	1	1
hsa-miR-125a-5p	NM_144607	CYB5D1		1127	1150	3UTR	1	1
hsa-miR-125a-5p	NM_001330110	CYB5D1		2397	2439	3UTR	1	1
hsa-miR-125a-5p	NM_001330110	CYB5D1		1059	1082	3UTR	1	1
hsa-miR-125a-5p	NM_001128915	CYP24A1		1947	1986	3UTR	1	1
hsa-miR-125a-5p	NM_000782	CYP24A1		2145	2184	3UTR	1	1
hsa-miR-125a-5p	NM_001128915	CYP24A1		619	646	CDS	1	1
hsa-miR-125a-5p	NM_000782	CYP24A1		619	646	CDS	1	1
hsa-miR-125a-5p	NM_001365040	CYTH1		1616	1645	3UTR	1	1
hsa-miR-125a-5p	NM_001365040	CYTH1		3024	3044	3UTR	1	1
hsa-miR-125a-5p	NM_004762	CYTH1		1480	1509	3UTR	1	1
hsa-miR-125a-5p	NM_001292019	CYTH1		2923	2943	3UTR	1	1
hsa-miR-125a-5p	NM_001292018	CYTH1		3170	3190	3UTR	1	1
hsa-miR-125a-5p	NM_014992	DAAM1		4428	4444	3UTR	1	1
hsa-miR-125a-5p	NM_001270520	DAAM1		4500	4516	3UTR	1	1
hsa-miR-125a-5p	NM_001136269	DAZAP2		791	811	3UTR	1	1
hsa-miR-125a-5p	NM_014764	DAZAP2		1648	1671	3UTR	1	1
hsa-miR-125a-5p	NM_014764	DAZAP2		1582	1597	3UTR	1	1
hsa-miR-125a-5p	NM_001136264	DAZAP2		1582	1605	3UTR	1	1
hsa-miR-125a-5p	NM_001136264	DAZAP2		1516	1531	3UTR	1	1
hsa-miR-125a-5p	NM_001136266	DAZAP2		1571	1594	3UTR	1	1
hsa-miR-125a-5p	NM_001136266	DAZAP2		1505	1520	3UTR	1	1
hsa-miR-125a-5p	NM_001136267	DAZAP2		1552	1575	3UTR	1	1
hsa-miR-125a-5p	NM_001136267	DAZAP2		1486	1501	3UTR	1	1
hsa-miR-125a-5p	NM_001136268	DAZAP2		1402	1425	3UTR	1	1
hsa-miR-125a-5p	NM_001136268	DAZAP2		1336	1351	3UTR	1	1
hsa-miR-125a-5p	NM_007372	DDX42		3332	3380	3UTR	1	1
hsa-miR-125a-5p	NM_203499	DDX42		3280	3328	3UTR	1	1
hsa-miR-125a-5p	XM_047435281	DDX42		3463	3511	3UTR	1	1
hsa-miR-125a-5p	XM_047435281	DDX42		3276	3297	3UTR	1	1
hsa-miR-125a-5p	NM_007372	DDX42		3145	3166	3UTR	1	1
hsa-miR-125a-5p	NM_203499	DDX42		3093	3114	3UTR	1	1
hsa-miR-125a-5p	NM_001195573	DICER1		7934	7956	3UTR	1	1
hsa-miR-125a-5p	NM_001271282	DICER1		8276	8298	3UTR	1	1
hsa-miR-125a-5p	NM_030621	DICER1		8344	8366	3UTR	1	1
hsa-miR-125a-5p	NM_177438	DICER1		91	112	5UTR	1	1
hsa-miR-125a-5p	NM_030621	DICER1		1791	1811	CDS	1	1
hsa-miR-125a-5p	NM_145173	DIRAS1		2332	2368	3UTR	1	1
hsa-miR-125a-5p	NM_152383	DIS3L2		2964	2983	3UTR	1	1
hsa-miR-125a-5p	NM_152383	DIS3L2		2873	2916	3UTR	1	1
hsa-miR-125a-5p	NM_152383	DIS3L2		3090	3112	3UTR	1	1
hsa-miR-125a-5p	NM_001349723	DNAJB5		2257	2285	3UTR	1	1
hsa-miR-125a-5p	NM_001349724	DNAJB5		1980	2001	3UTR	1	1
hsa-miR-125a-5p	NM_012266	DNAJB5		1867	1888	3UTR	1	1
hsa-miR-125a-5p	NM_001135004	DNAJB5		2012	2033	3UTR	1	1
hsa-miR-125a-5p	NM_001135005	DNAJB5		2303	2324	3UTR	1	1
hsa-miR-125a-5p	NM_001349723	DNAJB5		2181	2202	3UTR	1	1
hsa-miR-125a-5p	NM_001349723	DNAJB5		194	219	5UTR	1	1
hsa-miR-125a-5p	NM_001135005	DNAJB5		160	206	5UTR	1	1
hsa-miR-125a-5p	NM_001394688	DNAJC14		20	49	5UTR	1	1
hsa-miR-125a-5p	NM_001394687	DNAJC14		1390	1440	CDS	1	1
hsa-miR-125a-5p	NM_001394688	DNAJC14		1295	1345	CDS	1	1
hsa-miR-125a-5p	NM_001394689	DNAJC14		1023	1073	CDS	1	1
hsa-miR-125a-5p	NM_032364	DNAJC14		1042	1092	CDS	1	1
hsa-miR-125a-5p	NM_001201366	DNAL1		3855	3872	3UTR	1	1
hsa-miR-125a-5p	NM_031427	DNAL1		3809	3826	3UTR	1	1
hsa-miR-125a-5p	NM_001201366	DNAL1		636	660	CDS	1	1
hsa-miR-125a-5p	NM_031427	DNAL1		590	614	CDS	1	1
hsa-miR-125a-5p	NM_006268	DPF2		3612	3635	3UTR	1	1
hsa-miR-125a-5p	NM_001330308	DPF2		3654	3677	3UTR	1	1
hsa-miR-125a-5p	NM_006268	DPF2		1956	1980	3UTR	1	1
hsa-miR-125a-5p	NM_001330308	DPF2		1998	2022	3UTR	1	1
hsa-miR-125a-5p	NM_001384	DPH2		1819	1872	3UTR	1	1
hsa-miR-125a-5p	NM_001039589	DPH2		1135	1188	3UTR	1	1
hsa-miR-125a-5p	NM_001365987	DPP9		1869	1897	3UTR	1	1
hsa-miR-125a-5p	NM_001384637	DPP9		1691	1719	3UTR	1	1
hsa-miR-125a-5p	NM_001349884	DRAM2		1103	1145	3UTR	1	1
hsa-miR-125a-5p	NM_178454	DRAM2		937	979	3UTR	1	1
hsa-miR-125a-5p	NM_015177	DTX4		2785	2819	3UTR	1	1
hsa-miR-125a-5p	NM_001300727	DTX4		2169	2203	3UTR	1	1
hsa-miR-125a-5p	NM_015177	DTX4		4543	4565	3UTR	1	1
hsa-miR-125a-5p	NM_001300727	DTX4		3912	3949	3UTR	1	1
hsa-miR-125a-5p	NM_022156	DUS1L		1916	1941	3UTR	1	1
hsa-miR-125a-5p	NM_001946	DUSP6		109	129	5UTR	1	1
hsa-miR-125a-5p	NM_001946	DUSP6		931	969	CDS	1	1
hsa-miR-125a-5p	NM_001947	DUSP7		3043	3066	3UTR	1	1
hsa-miR-125a-5p	NM_004423	DVL3		3700	3735	3UTR	1	1
hsa-miR-125a-5p	NM_004423	DVL3		573	592	CDS	1	1
hsa-miR-125a-5p	NM_004091	E2F2		2238	2261	3UTR	1	1
hsa-miR-125a-5p	NM_001395167	EBF4		3044	3067	3UTR	1	1
hsa-miR-125a-5p	NM_001110514	EBF4		2434	2457	3UTR	1	1
hsa-miR-125a-5p	NM_014674	EDEM1		5604	5659	3UTR	1	1
hsa-miR-125a-5p	XM_047449148	EIF2B5		1324	1374	CDS	1	1
hsa-miR-125a-5p	NM_003907	EIF2B5		1349	1374	CDS	1	1
hsa-miR-125a-5p	XM_024450861	ELAC2		3459	3501	3UTR	1	1
hsa-miR-125a-5p	NM_018127	ELAC2		3701	3743	3UTR	1	1
hsa-miR-125a-5p	NM_001165962	ELAC2		3581	3623	3UTR	1	1
hsa-miR-125a-5p	NM_021952	ELAVL4		2037	2060	3UTR	1	1
hsa-miR-125a-5p	NM_001144774	ELAVL4		1995	2018	3UTR	1	1
hsa-miR-125a-5p	NM_001144775	ELAVL4		1879	1902	3UTR	1	1
hsa-miR-125a-5p	NM_001144776	ELAVL4		1808	1831	3UTR	1	1
hsa-miR-125a-5p	NM_001144777	ELAVL4		1844	1867	3UTR	1	1
hsa-miR-125a-5p	NM_001294348	ELAVL4		1848	1871	3UTR	1	1
hsa-miR-125a-5p	NM_001324213	ELAVL4		1890	1913	3UTR	1	1
hsa-miR-125a-5p	NM_001324214	ELAVL4		1935	1958	3UTR	1	1
hsa-miR-125a-5p	XM_024453829	ELAVL4		1956	1979	3UTR	1	1
hsa-miR-125a-5p	XM_017000538	ELAVL4		1979	2002	3UTR	1	1
hsa-miR-125a-5p	XM_047448337	ELAVL4		565	586	3UTR	1	1
hsa-miR-125a-5p	NM_001324216	ELAVL4		752	773	3UTR	1	1
hsa-miR-125a-5p	XM_017027335	ELL		3247	3284	3UTR	1	1
hsa-miR-125a-5p	XM_017027335	ELL		3187	3206	3UTR	1	1
hsa-miR-125a-5p	NM_006532	ELL		3067	3086	3UTR	1	1
hsa-miR-125a-5p	XM_017027335	ELL		2007	2042	3UTR	1	1
hsa-miR-125a-5p	NM_006532	ELL		1887	1922	3UTR	1	1
hsa-miR-125a-5p	NM_001130721	ELOVL6		5713	5734	3UTR	1	1
hsa-miR-125a-5p	NM_006208	ENPP1		5636	5655	3UTR	1	1
hsa-miR-125a-5p	NM_006208	ENPP1		2914	2937	3UTR	1	1
hsa-miR-125a-5p	NM_001243509	ESRRG		4973	5019	3UTR	1	1
hsa-miR-125a-5p	NM_001243510	ESRRG		4514	4560	3UTR	1	1
hsa-miR-125a-5p	NM_001243512	ESRRG		4516	4562	3UTR	1	1
hsa-miR-125a-5p	NM_001243513	ESRRG		4536	4582	3UTR	1	1
hsa-miR-125a-5p	NM_001243514	ESRRG		4711	4757	3UTR	1	1
hsa-miR-125a-5p	NM_001243518	ESRRG		4603	4649	3UTR	1	1
hsa-miR-125a-5p	NM_206594	ESRRG		4590	4636	3UTR	1	1
hsa-miR-125a-5p	NM_206595	ESRRG		4472	4518	3UTR	1	1
hsa-miR-125a-5p	NM_001134285	ESRRG		4520	4566	3UTR	1	1
hsa-miR-125a-5p	NM_001243519	ESRRG		347	370	5UTR	1	1
hsa-miR-125a-5p	NM_001134285	ESRRG		110	123	5UTR	1	1
hsa-miR-125a-5p	NM_001184796	ESYT1		2669	2690	CDS	1	1
hsa-miR-125a-5p	NM_001330451	ETS1		3224	3246	3UTR	1	1
hsa-miR-125a-5p	NM_001143820	ETS1		3386	3408	3UTR	1	1
hsa-miR-125a-5p	NM_001162422	ETS1		2837	2859	3UTR	1	1
hsa-miR-125a-5p	NM_005238	ETS1		3485	3507	3UTR	1	1
hsa-miR-125a-5p	NM_001987	ETV6		5514	5527	3UTR	1	1
hsa-miR-125a-5p	NM_001987	ETV6		1345	1384	CDS	1	1
hsa-miR-125a-5p	XM_017016749	FAM107B		113	135	5UTR	1	1
hsa-miR-125a-5p	NM_031453	FAM107B		25	76	5UTR	1	1
hsa-miR-125a-5p	XM_017016749	FAM107B		542	582	CDS	1	1
hsa-miR-125a-5p	NM_001282696	FAM107B		595	645	CDS	1	1
hsa-miR-125a-5p	NM_001282697	FAM107B		529	579	CDS	1	1
hsa-miR-125a-5p	NM_001282698	FAM107B		670	720	CDS	1	1
hsa-miR-125a-5p	NM_001282699	FAM107B		804	844	CDS	1	1
hsa-miR-125a-5p	NM_001282700	FAM107B		514	564	CDS	1	1
hsa-miR-125a-5p	NM_001282701	FAM107B		443	493	CDS	1	1
hsa-miR-125a-5p	NM_001282703	FAM107B		566	616	CDS	1	1
hsa-miR-125a-5p	XM_005252616	FAM107B		488	538	CDS	1	1
hsa-miR-125a-5p	NM_001320735	FAM107B		580	630	CDS	1	1
hsa-miR-125a-5p	NM_001320740	FAM107B		400	440	CDS	1	1
hsa-miR-125a-5p	NM_001320739	FAM107B		575	615	CDS	1	1
hsa-miR-125a-5p	NM_017911	FAM118A		2758	2790	3UTR	1	1
hsa-miR-125a-5p	NM_001104595	FAM118A		3332	3387	3UTR	1	1
hsa-miR-125a-5p	NM_001104595	FAM118A		530	550	5UTR	1	1
hsa-miR-125a-5p	NM_001104595	FAM118A		382	405	5UTR	1	1
hsa-miR-125a-5p	XM_047421075	FAM131B		3545	3585	3UTR	1	1
hsa-miR-125a-5p	NM_001371248	FAM131B		3628	3668	3UTR	1	1
hsa-miR-125a-5p	NM_001031690	FAM131B		3664	3704	3UTR	1	1
hsa-miR-125a-5p	NM_014690	FAM131B		3623	3669	3UTR	1	1
hsa-miR-125a-5p	NM_014690	FAM131B		3591	3631	3UTR	1	1
hsa-miR-125a-5p	XM_047421075	FAM131B		3577	3623	3UTR	1	1
hsa-miR-125a-5p	NM_001371248	FAM131B		3660	3706	3UTR	1	1
hsa-miR-125a-5p	NM_001031690	FAM131B		3696	3742	3UTR	1	1
hsa-miR-125a-5p	NM_033387	FAM78A		3321	3363	3UTR	1	1
hsa-miR-125a-5p	NM_001399459	FAM78A		4185	4227	3UTR	1	1
hsa-miR-125a-5p	NM_001400583	FAM78A		3113	3155	3UTR	1	1
hsa-miR-125a-5p	XM_011532237	FAT4		150	169	5UTR	1	1
hsa-miR-125a-5p	NM_001291303	FAT4		150	169	5UTR	1	1
hsa-miR-125a-5p	NM_022039	FBXW4		477	499	CDS	1	1
hsa-miR-125a-5p	NM_022039	FBXW4		142	167	CDS	1	1
hsa-miR-125a-5p	NM_023029	FGFR2		3528	3560	3UTR	1	1
hsa-miR-125a-5p	NM_001144914	FGFR2		3459	3491	3UTR	1	1
hsa-miR-125a-5p	NM_001144915	FGFR2		3346	3378	3UTR	1	1
hsa-miR-125a-5p	NM_001320654	FGFR2		3676	3708	3UTR	1	1
hsa-miR-125a-5p	NM_001144913	FGFR2		1529	1578	CDS	1	1
hsa-miR-125a-5p	NM_001330170	FLOT2		187	212	CDS	1	1
hsa-miR-125a-5p	NM_004475	FLOT2		187	212	CDS	1	1
hsa-miR-125a-5p	NM_001135095	FNDC3B		2130	2165	CDS	1	1
hsa-miR-125a-5p	NM_022763	FNDC3B		3521	3564	CDS	1	1
hsa-miR-125a-5p	NM_001135095	FNDC3B		3421	3464	CDS	1	1
hsa-miR-125a-5p	XM_024453716	FNDC3B		2320	2350	CDS	1	1
hsa-miR-125a-5p	NM_001135095	FNDC3B		2343	2373	CDS	1	1
hsa-miR-125a-5p	NM_004474	FOXD2		2384	2404	3UTR	1	1
hsa-miR-125a-5p	XM_047435919	FOXK2		767	821	CDS	1	1
hsa-miR-125a-5p	NM_004514	FOXK2		767	821	CDS	1	1
hsa-miR-125a-5p	NM_001286490	FRMD5		3350	3374	3UTR	1	1
hsa-miR-125a-5p	XM_005254730	FRMD5		1625	1648	CDS	1	1
hsa-miR-125a-5p	NM_032892	FRMD5		1625	1648	CDS	1	1
hsa-miR-125a-5p	NM_001322950	FRMD5		1625	1648	CDS	1	1
hsa-miR-125a-5p	NM_001286490	FRMD5		1583	1606	CDS	1	1
hsa-miR-125a-5p	NM_001286491	FRMD5		1944	1967	CDS	1	1
hsa-miR-125a-5p	NM_002033	FUT4		5865	5884	3UTR	1	1
hsa-miR-125a-5p	NM_080491	GAB2		5582	5609	3UTR	1	1
hsa-miR-125a-5p	NM_012296	GAB2		4219	4258	3UTR	1	1
hsa-miR-125a-5p	NM_012296	GAB2		5567	5594	3UTR	1	1
hsa-miR-125a-5p	NM_080491	GAB2		4234	4273	3UTR	1	1
hsa-miR-125a-5p	NM_001097633	GCNT1		2590	2622	3UTR	1	1
hsa-miR-125a-5p	NM_001490	GCNT1		2708	2740	3UTR	1	1
hsa-miR-125a-5p	NM_001097634	GCNT1		3116	3148	3UTR	1	1
hsa-miR-125a-5p	NM_199231	GDNF		2364	2390	3UTR	1	1
hsa-miR-125a-5p	NM_001278098	GDNF		1301	1322	3UTR	1	1
hsa-miR-125a-5p	XM_017009337	GDNF		1756	1777	3UTR	1	1
hsa-miR-125a-5p	NM_000514	GDNF		1834	1855	3UTR	1	1
hsa-miR-125a-5p	NM_199231	GDNF		2262	2283	3UTR	1	1
hsa-miR-125a-5p	NM_199231	GDNF		1318	1339	3UTR	1	1
hsa-miR-125a-5p	NM_001278098	GDNF		2245	2266	3UTR	1	1
hsa-miR-125a-5p	NM_001190468	GDNF		2437	2458	3UTR	1	1
hsa-miR-125a-5p	NM_001190469	GDNF		2359	2380	3UTR	1	1
hsa-miR-125a-5p	XM_017009337	GDNF		2700	2721	3UTR	1	1
hsa-miR-125a-5p	NM_000514	GDNF		2778	2799	3UTR	1	1
hsa-miR-125a-5p	NM_003313	GFUS		1212	1232	3UTR	1	1
hsa-miR-125a-5p	NM_003313	GFUS		71	106	5UTR	1	1
hsa-miR-125a-5p	NM_015044	GGA2		2658	2702	3UTR	1	1
hsa-miR-125a-5p	NM_015044	GGA2		1015	1036	CDS	1	1
hsa-miR-125a-5p	NM_178026	GGT7		2092	2114	3UTR	1	1
hsa-miR-125a-5p	XM_024450526	GJC1		1449	1476	3UTR	1	1
hsa-miR-125a-5p	NM_005497	GJC1		1658	1678	3UTR	1	1
hsa-miR-125a-5p	NM_005497	GJC1		2881	2913	3UTR	1	1
hsa-miR-125a-5p	NM_001080383	GJC1		1622	1649	3UTR	1	1
hsa-miR-125a-5p	XM_024450526	GJC1		2679	2711	3UTR	1	1
hsa-miR-125a-5p	XM_024450526	GJC1		3662	3686	3UTR	1	1
hsa-miR-125a-5p	NM_005497	GJC1		3864	3888	3UTR	1	1
hsa-miR-125a-5p	NM_001080383	GJC1		3835	3859	3UTR	1	1
hsa-miR-125a-5p	NM_001370461	GLB1L2		2430	2458	3UTR	1	1
hsa-miR-125a-5p	NM_005113	GOLGA5		2655	2716	3UTR	1	1
hsa-miR-125a-5p	XM_047443961	GPC1		4224	4248	3UTR	1	1
hsa-miR-125a-5p	NM_002081	GPC1		3240	3264	3UTR	1	1
hsa-miR-125a-5p	XM_017020302	GPC6		2281	2308	5UTR	1	1
hsa-miR-125a-5p	XM_017020302	GPC6		1206	1232	5UTR	1	1
hsa-miR-125a-5p	XM_017020302	GPC6		5333	5356	CDS	1	1
hsa-miR-125a-5p	NM_005708	GPC6		1642	1671	CDS	1	1
hsa-miR-125a-5p	NM_207370	GPR153		3713	3735	3UTR	1	1
hsa-miR-125a-5p	NM_207370	GPR153		2675	2717	3UTR	1	1
hsa-miR-125a-5p	NM_001350814	GRB10		2308	2341	CDS	1	1
hsa-miR-125a-5p	XM_047420241	GRB10		1736	1779	CDS	1	1
hsa-miR-125a-5p	NM_001371008	GRB10		1648	1691	CDS	1	1
hsa-miR-125a-5p	XM_017012045	GRB10		1425	1468	CDS	1	1
hsa-miR-125a-5p	NM_001001549	GRB10		1353	1396	CDS	1	1
hsa-miR-125a-5p	NM_001001550	GRB10		1571	1614	CDS	1	1
hsa-miR-125a-5p	NM_001001555	GRB10		1809	1852	CDS	1	1
hsa-miR-125a-5p	NM_001350815	GRB10		1924	1967	CDS	1	1
hsa-miR-125a-5p	NM_001350814	GRB10		2259	2302	CDS	1	1
hsa-miR-125a-5p	NM_001134408	GRIN2A		11420	11439	3UTR	1	1
hsa-miR-125a-5p	XM_024446478	GTPBP2		2652	2678	3UTR	1	1
hsa-miR-125a-5p	NM_001286216	GTPBP2		1875	1898	3UTR	1	1
hsa-miR-125a-5p	NM_019096	GTPBP2		2906	2932	3UTR	1	1
hsa-miR-125a-5p	NM_004285	H6PD		5286	5304	3UTR	1	1
hsa-miR-125a-5p	NM_020897	HCN3		3605	3651	3UTR	1	1
hsa-miR-125a-5p	NM_198527	HDDC3		631	658	3UTR	1	1
hsa-miR-125a-5p	NM_001286451	HDDC3		460	487	CDS	1	1
hsa-miR-125a-5p	NM_017902	HIF1AN		3143	3181	3UTR	1	1
hsa-miR-125a-5p	NM_017902	HIF1AN		6720	6762	3UTR	1	1
hsa-miR-125a-5p	NM_017902	HIF1AN		10350	10372	3UTR	1	1
hsa-miR-125a-5p	NM_001079559	HNRNPUL2		1756	1801	CDS	1	1
hsa-miR-125a-5p	NM_014213	HOXD9		1689	1721	3UTR	1	1
hsa-miR-125a-5p	NM_000871	HTR6		3543	3566	3UTR	1	1
hsa-miR-125a-5p	NM_004907	IER2		1880	1917	3UTR	1	1
hsa-miR-125a-5p	NM_016097	IER3IP1		3104	3155	3UTR	1	1
hsa-miR-125a-5p	NM_016097	IER3IP1		2100	2117	3UTR	1	1
hsa-miR-125a-5p	NM_001353320	IGSF11		1559	1588	3UTR	1	1
hsa-miR-125a-5p	NM_001353321	IGSF11		1533	1562	3UTR	1	1
hsa-miR-125a-5p	NM_001353322	IGSF11		1616	1645	3UTR	1	1
hsa-miR-125a-5p	NM_001353323	IGSF11		1521	1550	3UTR	1	1
hsa-miR-125a-5p	NM_001015887	IGSF11		2449	2472	3UTR	1	1
hsa-miR-125a-5p	NM_001015887	IGSF11		1605	1634	3UTR	1	1
hsa-miR-125a-5p	NM_001353320	IGSF11		2403	2426	3UTR	1	1
hsa-miR-125a-5p	NM_001353321	IGSF11		2377	2400	3UTR	1	1
hsa-miR-125a-5p	NM_001353322	IGSF11		2460	2483	3UTR	1	1
hsa-miR-125a-5p	NM_001353323	IGSF11		2365	2388	3UTR	1	1
hsa-miR-125a-5p	NM_001353321	IGSF11		838	859	CDS	1	1
hsa-miR-125a-5p	NM_001353323	IGSF11		838	859	CDS	1	1
hsa-miR-125a-5p	NM_001015887	IGSF11		838	859	CDS	1	1
hsa-miR-125a-5p	NM_172217	IL16		3548	3564	CDS	1	1
hsa-miR-125a-5p	NM_004513	IL16		1229	1245	CDS	1	1
hsa-miR-125a-5p	XM_047432450	IL16		3459	3475	CDS	1	1
hsa-miR-125a-5p	XM_047432458	IL16		1003	1040	CDS	1	1
hsa-miR-125a-5p	NM_001172128	IL16		3533	3549	CDS	1	1
hsa-miR-125a-5p	NM_181359	IL6R		1904	1932	3UTR	1	1
hsa-miR-125a-5p	NM_000565	IL6R		2428	2450	3UTR	1	1
hsa-miR-125a-5p	NM_017759	INO80D		8960	8986	3UTR	1	1
hsa-miR-125a-5p	NM_017759	INO80D		2478	2500	CDS	1	1
hsa-miR-125a-5p	NM_015434	INTS7		4118	4150	3UTR	1	1
hsa-miR-125a-5p	NM_001199809	INTS7		3971	4003	3UTR	1	1
hsa-miR-125a-5p	NM_001199811	INTS7		4076	4108	3UTR	1	1
hsa-miR-125a-5p	NM_001199812	INTS7		4058	4090	3UTR	1	1
hsa-miR-125a-5p	NM_152230	IPMK		1945	1965	3UTR	1	1
hsa-miR-125a-5p	NM_014761	IST1		1766	1830	3UTR	1	1
hsa-miR-125a-5p	NM_001270976	IST1		1923	1987	3UTR	1	1
hsa-miR-125a-5p	NM_001270977	IST1		1677	1741	3UTR	1	1
hsa-miR-125a-5p	NM_001270978	IST1		1398	1462	3UTR	1	1
hsa-miR-125a-5p	NM_001270979	IST1		1352	1416	3UTR	1	1
hsa-miR-125a-5p	NM_181501	ITGA1		9064	9085	3UTR	1	1
hsa-miR-125a-5p	NM_003638	ITGA8		5492	5523	3UTR	1	1
hsa-miR-125a-5p	NM_003638	ITGA8		3826	3851	3UTR	1	1
hsa-miR-125a-5p	NM_002207	ITGA9		6264	6283	3UTR	1	1
hsa-miR-125a-5p	NM_001289984	JADE2		3451	3495	3UTR	1	1
hsa-miR-125a-5p	NM_015288	JADE2		3343	3363	3UTR	1	1
hsa-miR-125a-5p	NM_001289984	JADE2		3509	3529	3UTR	1	1
hsa-miR-125a-5p	NM_015288	JADE2		3307	3329	3UTR	1	1
hsa-miR-125a-5p	XM_047417030	JADE2		3436	3458	3UTR	1	1
hsa-miR-125a-5p	NM_001388185	JADE2		3602	3624	3UTR	1	1
hsa-miR-125a-5p	NM_001388186	JADE2		3439	3461	3UTR	1	1
hsa-miR-125a-5p	NM_000217	KCNA1		604	629	5UTR	1	1
hsa-miR-125a-5p	NM_004975	KCNB1		4949	4977	3UTR	1	1
hsa-miR-125a-5p	NM_173162	KCNH7		50	84	5UTR	1	1
hsa-miR-125a-5p	NM_033272	KCNH7		3784	3836	CDS	1	1
hsa-miR-125a-5p	NM_021012	KCNJ12		2939	2960	3UTR	1	1
hsa-miR-125a-5p	XM_011523831	KCNJ12		2674	2695	3UTR	1	1
hsa-miR-125a-5p	XM_011523831	KCNJ12		3572	3591	3UTR	1	1
hsa-miR-125a-5p	NM_138317	KCNK10		3114	3149	3UTR	1	1
hsa-miR-125a-5p	NM_138318	KCNK10		2765	2800	3UTR	1	1
hsa-miR-125a-5p	NM_138318	KCNK10		7024	7058	3UTR	1	1
hsa-miR-125a-5p	NM_021161	KCNK10		5571	5593	3UTR	1	1
hsa-miR-125a-5p	NM_021161	KCNK10		4400	4425	3UTR	1	1
hsa-miR-125a-5p	NM_138317	KCNK10		5600	5622	3UTR	1	1
hsa-miR-125a-5p	NM_138317	KCNK10		4429	4454	3UTR	1	1
hsa-miR-125a-5p	NM_138318	KCNK10		5251	5273	3UTR	1	1
hsa-miR-125a-5p	NM_138318	KCNK10		4080	4105	3UTR	1	1
hsa-miR-125a-5p	NM_021161	KCNK10		27	87	5UTR	1	1
hsa-miR-125a-5p	NM_024076	KCTD15		2657	2678	3UTR	1	1
hsa-miR-125a-5p	NM_024076	KCTD15		1533	1571	3UTR	1	1
hsa-miR-125a-5p	XM_011527298	KCTD15		1767	1804	3UTR	1	1
hsa-miR-125a-5p	NM_001129994	KCTD15		1642	1679	3UTR	1	1
hsa-miR-125a-5p	NM_001129995	KCTD15		1655	1676	3UTR	1	1
hsa-miR-125a-5p	XM_011527298	KCTD15		1057	1095	CDS	1	1
hsa-miR-125a-5p	NM_001129994	KCTD15		932	970	CDS	1	1
hsa-miR-125a-5p	NM_001029859	KCTD21		912	960	3UTR	1	1
hsa-miR-125a-5p	NM_015015	KDM4B		4093	4121	3UTR	1	1
hsa-miR-125a-5p	XM_005259521	KDM4B		4195	4223	3UTR	1	1
hsa-miR-125a-5p	NM_001370093	KDM4B		2229	2253	3UTR	1	1
hsa-miR-125a-5p	NM_015299	KHNYN		6628	6651	3UTR	1	1
hsa-miR-125a-5p	NM_001290257	KHNYN		6500	6523	3UTR	1	1
hsa-miR-125a-5p	NM_015299	KHNYN		965	984	CDS	1	1
hsa-miR-125a-5p	NM_001290257	KHNYN		837	856	CDS	1	1
hsa-miR-125a-5p	NM_024874	KIAA0319L		4651	4678	3UTR	1	1
hsa-miR-125a-5p	XM_047430826	KIAA0319L		4537	4581	3UTR	1	1
hsa-miR-125a-5p	XM_047430845	KIAA0319L		3840	3884	3UTR	1	1
hsa-miR-125a-5p	XM_006710909	KIAA0319L		4549	4593	3UTR	1	1
hsa-miR-125a-5p	NM_001369553	KIAA1522		229	253	CDS	1	1
hsa-miR-125a-5p	NM_001264573	KIF18B		2715	2775	3UTR	1	1
hsa-miR-125a-5p	NM_001265577	KIF18B		2134	2174	CDS	1	1
hsa-miR-125a-5p	NM_130446	KLHL6		2930	2964	3UTR	1	1
hsa-miR-125a-5p	NM_032701	KMT5C		2083	2137	3UTR	1	1
hsa-miR-125a-5p	XM_047439555	KMT5C		1670	1724	3UTR	1	1
hsa-miR-125a-5p	NM_012316	KPNA6		3060	3119	3UTR	1	1
hsa-miR-125a-5p	NM_030915	LBH		765	798	3UTR	1	1
hsa-miR-125a-5p	XM_047443869	LCLAT1		7239	7262	3UTR	1	1
hsa-miR-125a-5p	NM_001002257	LCLAT1		140	191	5UTR	1	1
hsa-miR-125a-5p	NM_182551	LCLAT1		332	383	CDS	1	1
hsa-miR-125a-5p	NM_001170765	LCOR		8186	8236	3UTR	1	1
hsa-miR-125a-5p	NM_001170766	LCOR		5609	5659	3UTR	1	1
hsa-miR-125a-5p	NM_032440	LCOR		8254	8304	3UTR	1	1
hsa-miR-125a-5p	NM_001170765	LCOR		7582	7603	3UTR	1	1
hsa-miR-125a-5p	NM_001170766	LCOR		5005	5026	3UTR	1	1
hsa-miR-125a-5p	NM_032440	LCOR		7650	7671	3UTR	1	1
hsa-miR-125a-5p	NM_001346516	LCOR		1868	1886	CDS	1	1
hsa-miR-125a-5p	NM_018176	LGI2		4163	4184	3UTR	1	1
hsa-miR-125a-5p	NM_018176	LGI2		3115	3162	3UTR	1	1
hsa-miR-125a-5p	NM_000235	LIPA		96	114	CDS	1	1
hsa-miR-125a-5p	NM_005576	LOXL1		2138	2180	3UTR	1	1
hsa-miR-125a-5p	NM_001278000	LPAR4		2054	2091	3UTR	1	1
hsa-miR-125a-5p	NM_005296	LPAR4		1839	1876	3UTR	1	1
hsa-miR-125a-5p	NM_153613	LPCAT4		53	71	5UTR	1	1
hsa-miR-125a-5p	NM_153613	LPCAT4		1235	1260	CDS	1	1
hsa-miR-125a-5p	NM_020737	LRFN2		2995	3012	3UTR	1	1
hsa-miR-125a-5p	NM_002334	LRP4		5664	5688	CDS	1	1
hsa-miR-125a-5p	NM_001145077	LRRC10B		2137	2175	3UTR	1	1
hsa-miR-125a-5p	NM_015350	LRRC8B		2406	2449	CDS	1	1
hsa-miR-125a-5p	NM_001369817	LRRC8B		1998	2041	CDS	1	1
hsa-miR-125a-5p	XM_017000886	LRRC8B		1998	2041	CDS	1	1
hsa-miR-125a-5p	NM_203403	LURAP1L		1679	1700	3UTR	1	1
hsa-miR-125a-5p	NM_194317	LYPD6		3057	3096	3UTR	1	1
hsa-miR-125a-5p	NM_001195685	LYPD6		3139	3178	3UTR	1	1
hsa-miR-125a-5p	XM_024452699	LYPD6		6448	6488	5UTR	1	1
hsa-miR-125a-5p	XM_024452699	LYPD6		15888	15914	5UTR	1	1
hsa-miR-125a-5p	XM_006716945	MAN1B1		2115	2163	CDS	1	1
hsa-miR-125a-5p	NM_016219	MAN1B1		1246	1271	CDS	1	1
hsa-miR-125a-5p	XM_006716945	MAN1B1		1246	1271	CDS	1	1
hsa-miR-125a-5p	NM_002446	MAP3K10		3661	3696	3UTR	1	1
hsa-miR-125a-5p	NM_002446	MAP3K10		2309	2349	CDS	1	1
hsa-miR-125a-5p	NM_002419	MAP3K11		3242	3288	3UTR	1	1
hsa-miR-125a-5p	NM_001284231	MAP3K9		3523	3571	3UTR	1	1
hsa-miR-125a-5p	NM_001284230	MAP3K9		4292	4340	3UTR	1	1
hsa-miR-125a-5p	NM_001284232	MAP3K9		3477	3525	3UTR	1	1
hsa-miR-125a-5p	XM_005267683	MAP3K9		4223	4271	3UTR	1	1
hsa-miR-125a-5p	NM_001303252	MAPK12		1612	1634	3UTR	1	1
hsa-miR-125a-5p	NM_002969	MAPK12		1620	1664	3UTR	1	1
hsa-miR-125a-5p	XM_017025770	MBD1		3521	3540	3UTR	1	1
hsa-miR-125a-5p	NM_001388140	MBD1		2111	2133	3UTR	1	1
hsa-miR-125a-5p	NM_015844	MBD1		1868	1890	3UTR	1	1
hsa-miR-125a-5p	NM_015846	MBD1		2036	2058	3UTR	1	1
hsa-miR-125a-5p	NM_015847	MBD1		1889	1911	3UTR	1	1
hsa-miR-125a-5p	XM_005258271	MBD1		3689	3708	3UTR	1	1
hsa-miR-125a-5p	NM_001204139	MBD1		2510	2530	3UTR	1	1
hsa-miR-125a-5p	NM_001204141	MBD1		2288	2308	3UTR	1	1
hsa-miR-125a-5p	NM_001204143	MBD1		2191	2209	3UTR	1	1
hsa-miR-125a-5p	NM_138799	MBOAT2		1634	1652	3UTR	1	1
hsa-miR-125a-5p	NM_138799	MBOAT2		6131	6146	3UTR	1	1
hsa-miR-125a-5p	NM_001271938	MEGF8		9777	9806	3UTR	1	1
hsa-miR-125a-5p	NM_001410	MEGF8		9576	9605	3UTR	1	1
hsa-miR-125a-5p	NM_170674	MEIS2		4042	4082	3UTR	1	1
hsa-miR-125a-5p	NM_170677	MEIS2		4063	4103	3UTR	1	1
hsa-miR-125a-5p	NM_172315	MEIS2		1964	2035	3UTR	1	1
hsa-miR-125a-5p	NM_170675	MEIS2		2489	2537	CDS	1	1
hsa-miR-125a-5p	NM_001220482	MEIS2		1657	1717	CDS	1	1
hsa-miR-125a-5p	NM_024789	MFSD13A		2442	2481	3UTR	1	1
hsa-miR-125a-5p	NM_024789	MFSD13A		857	924	CDS	1	1
hsa-miR-125a-5p	NM_012214	MGAT4A		4052	4071	3UTR	1	1
hsa-miR-125a-5p	NM_012214	MGAT4A		4767	4810	3UTR	1	1
hsa-miR-125a-5p	NM_194278	MIDEAS		926	947	CDS	1	1
hsa-miR-125a-5p	NM_001367710	MIDEAS		926	947	CDS	1	1
hsa-miR-125a-5p	NM_001043318	MIDEAS		492	513	CDS	1	1
hsa-miR-125a-5p	NM_001382225	MLF2		1333	1348	3UTR	1	1
hsa-miR-125a-5p	NM_001382226	MLF2		1111	1126	3UTR	1	1
hsa-miR-125a-5p	NM_005439	MLF2		943	958	3UTR	1	1
hsa-miR-125a-5p	NM_170607	MLX		1404	1428	3UTR	1	1
hsa-miR-125a-5p	NM_198204	MLX		1242	1266	3UTR	1	1
hsa-miR-125a-5p	NM_198205	MLX		1152	1176	3UTR	1	1
hsa-miR-125a-5p	NM_002442	MSI1		2240	2260	3UTR	1	1
hsa-miR-125a-5p	NM_198080	MSRB3		3205	3244	3UTR	1	1
hsa-miR-125a-5p	XM_024448919	MSRB3		3428	3467	3UTR	1	1
hsa-miR-125a-5p	NM_001193460	MSRB3		3496	3535	3UTR	1	1
hsa-miR-125a-5p	NM_001193461	MSRB3		3264	3303	3UTR	1	1
hsa-miR-125a-5p	NM_001031679	MSRB3		3332	3371	3UTR	1	1
hsa-miR-125a-5p	NM_198080	MSRB3		174	197	CDS	1	1
hsa-miR-125a-5p	NM_153050	MTMR3		8141	8169	3UTR	1	1
hsa-miR-125a-5p	NM_153051	MTMR3		8114	8142	3UTR	1	1
hsa-miR-125a-5p	NM_021090	MTMR3		8225	8253	3UTR	1	1
hsa-miR-125a-5p	NM_001346766	MYO18A		6671	6716	3UTR	1	1
hsa-miR-125a-5p	NM_203318	MYO18A		6635	6680	3UTR	1	1
hsa-miR-125a-5p	NM_001346766	MYO18A		1580	1606	CDS	1	1
hsa-miR-125a-5p	NM_004535	MYT1		4045	4068	3UTR	1	1
hsa-miR-125a-5p	NM_004535	MYT1		490	515	CDS	1	1
hsa-miR-125a-5p	NM_015175	NBEAL2		8551	8597	3UTR	1	1
hsa-miR-125a-5p	NM_004386	NCAN		2345	2370	CDS	1	1
hsa-miR-125a-5p	NM_001037806	NCKAP5L		955	989	CDS	1	1
hsa-miR-125a-5p	NM_001037806	NCKAP5L		1354	1394	CDS	1	1
hsa-miR-125a-5p	NM_001206654	NCOR2		8229	8250	3UTR	1	1
hsa-miR-125a-5p	NM_006312	NCOR2		8259	8280	3UTR	1	1
hsa-miR-125a-5p	NM_001077261	NCOR2		8091	8112	3UTR	1	1
hsa-miR-125a-5p	XM_005260510	NECAB3		1523	1544	3UTR	1	1
hsa-miR-125a-5p	NM_006403	NEDD9		843	867	CDS	1	1
hsa-miR-125a-5p	NM_001142393	NEDD9		2224	2251	CDS	1	1
hsa-miR-125a-5p	NM_001130963	NEMP1		3347	3372	3UTR	1	1
hsa-miR-125a-5p	NM_015257	NEMP1		3128	3153	3UTR	1	1
hsa-miR-125a-5p	NM_015257	NEMP1		2943	2965	3UTR	1	1
hsa-miR-125a-5p	NM_001130963	NEMP1		3162	3184	3UTR	1	1
hsa-miR-125a-5p	NM_000434	NEU1		1345	1372	3UTR	1	1
hsa-miR-125a-5p	NM_001369460	NFIB		3809	3847	3UTR	1	1
hsa-miR-125a-5p	NM_001369461	NFIB		3995	4033	3UTR	1	1
hsa-miR-125a-5p	NM_001369464	NFIB		3773	3811	3UTR	1	1
hsa-miR-125a-5p	NM_001369466	NFIB		3560	3598	3UTR	1	1
hsa-miR-125a-5p	NM_001369467	NFIB		3229	3267	3UTR	1	1
hsa-miR-125a-5p	NM_001369470	NFIB		3495	3533	3UTR	1	1
hsa-miR-125a-5p	NM_001369472	NFIB		3471	3509	3UTR	1	1
hsa-miR-125a-5p	NM_001369476	NFIB		3140	3178	3UTR	1	1
hsa-miR-125a-5p	NM_001369479	NFIB		2660	2698	3UTR	1	1
hsa-miR-125a-5p	NM_001282787	NFIB		2949	2987	3UTR	1	1
hsa-miR-125a-5p	NM_001190737	NFIB		3906	3944	3UTR	1	1
hsa-miR-125a-5p	NM_001190738	NFIB		3484	3522	3UTR	1	1
hsa-miR-125a-5p	NM_005596	NFIB		3589	3627	3UTR	1	1
hsa-miR-125a-5p	NM_001172292	NIPAL4		2066	2077	3UTR	1	1
hsa-miR-125a-5p	NM_001099287	NIPAL4		1929	1940	3UTR	1	1
hsa-miR-125a-5p	NM_018195	NKAPD1		3014	3063	3UTR	1	1
hsa-miR-125a-5p	NM_018195	NKAPD1		2003	2034	3UTR	1	1
hsa-miR-125a-5p	NM_001082970	NKAPD1		3011	3060	3UTR	1	1
hsa-miR-125a-5p	NM_001082970	NKAPD1		2000	2031	3UTR	1	1
hsa-miR-125a-5p	NM_001301017	NKAPD1		1442	1473	3UTR	1	1
hsa-miR-125a-5p	NM_001301019	NKAPD1		1486	1517	3UTR	1	1
hsa-miR-125a-5p	NM_001301017	NKAPD1		2486	2502	3UTR	1	1
hsa-miR-125a-5p	NM_001301019	NKAPD1		2530	2546	3UTR	1	1
hsa-miR-125a-5p	NM_001200051	NPL		352	388	CDS	1	1
hsa-miR-125a-5p	NM_001200052	NPL		363	388	CDS	1	1
hsa-miR-125a-5p	NM_030769	NPL		363	388	CDS	1	1
hsa-miR-125a-5p	NM_001489	NR6A1		5773	5821	3UTR	1	1
hsa-miR-125a-5p	XM_005251917	NR6A1		5785	5833	3UTR	1	1
hsa-miR-125a-5p	NM_001278546	NR6A1		5776	5824	3UTR	1	1
hsa-miR-125a-5p	NM_033334	NR6A1		5788	5836	3UTR	1	1
hsa-miR-125a-5p	NM_004801	NRXN1		7865	7885	3UTR	1	1
hsa-miR-125a-5p	NM_001135659	NRXN1		8075	8095	3UTR	1	1
hsa-miR-125a-5p	NM_001320156	NRXN1		2953	2973	3UTR	1	1
hsa-miR-125a-5p	NM_001330077	NRXN1		7931	7951	3UTR	1	1
hsa-miR-125a-5p	NM_001330078	NRXN1		7955	7975	3UTR	1	1
hsa-miR-125a-5p	NM_001330082	NRXN1		7922	7942	3UTR	1	1
hsa-miR-125a-5p	NM_138735	NRXN1		4545	4565	3UTR	1	1
hsa-miR-125a-5p	NM_001330091	NRXN1		4626	4646	3UTR	1	1
hsa-miR-125a-5p	NM_001330092	NRXN1		4635	4655	3UTR	1	1
hsa-miR-125a-5p	NM_004801	NRXN1		878	899	5UTR	1	1
hsa-miR-125a-5p	NM_001135659	NRXN1		878	899	5UTR	1	1
hsa-miR-125a-5p	NM_001330077	NRXN1		878	899	5UTR	1	1
hsa-miR-125a-5p	NM_001330078	NRXN1		878	899	5UTR	1	1
hsa-miR-125a-5p	NM_001330079	NRXN1		878	899	5UTR	1	1
hsa-miR-125a-5p	NM_001330081	NRXN1		878	899	5UTR	1	1
hsa-miR-125a-5p	NM_001330082	NRXN1		878	899	5UTR	1	1
hsa-miR-125a-5p	NM_001330090	NRXN1		878	899	5UTR	1	1
hsa-miR-125a-5p	NM_004801	NRXN1		3944	3981	CDS	1	1
hsa-miR-125a-5p	NM_001330092	NRXN1		2042	2063	CDS	1	1
hsa-miR-125a-5p	NM_152729	NT5DC1		2857	2876	3UTR	1	1
hsa-miR-125a-5p	NM_001289979	NUMBL		2555	2575	3UTR	1	1
hsa-miR-125a-5p	NM_004756	NUMBL		2354	2386	3UTR	1	1
hsa-miR-125a-5p	NM_001289979	NUMBL		2269	2301	3UTR	1	1
hsa-miR-125a-5p	NM_001289980	NUMBL		2202	2234	3UTR	1	1
hsa-miR-125a-5p	NM_004756	NUMBL		2640	2660	3UTR	1	1
hsa-miR-125a-5p	NM_004756	NUMBL		431	454	CDS	1	1
hsa-miR-125a-5p	NM_024923	NUP210		6152	6167	3UTR	1	1
hsa-miR-125a-5p	NM_002537	OAZ2		887	923	3UTR	1	1
hsa-miR-125a-5p	NM_007346	OGFR		1403	1426	CDS	1	1
hsa-miR-125a-5p	NM_182487	OLFML2A		3306	3342	3UTR	1	1
hsa-miR-125a-5p	NM_001282715	OLFML2A		2625	2654	3UTR	1	1
hsa-miR-125a-5p	NM_033207	OPALIN		2546	2563	3UTR	1	1
hsa-miR-125a-5p	NM_001284320	OPALIN		2513	2530	3UTR	1	1
hsa-miR-125a-5p	NM_001284321	OPALIN		2510	2527	3UTR	1	1
hsa-miR-125a-5p	NM_001284326	OPALIN		2687	2704	3UTR	1	1
hsa-miR-125a-5p	NM_001040102	OPALIN		2477	2494	3UTR	1	1
hsa-miR-125a-5p	NM_001040103	OPALIN		2585	2602	3UTR	1	1
hsa-miR-125a-5p	NM_001284326	OPALIN		299	341	5UTR	1	1
hsa-miR-125a-5p	NM_001040103	OPALIN		197	239	CDS	1	1
hsa-miR-125a-5p	NM_006190	ORC2		791	820	CDS	1	1
hsa-miR-125a-5p	NM_004561	OVOL1		75	117	5UTR	1	1
hsa-miR-125a-5p	NM_015197	PACS2		5839	5860	3UTR	1	1
hsa-miR-125a-5p	NM_001243127	PACS2		5731	5752	3UTR	1	1
hsa-miR-125a-5p	NM_001100913	PACS2		5884	5905	3UTR	1	1
hsa-miR-125a-5p	XM_011523901	PAFAH1B1		62	93	5UTR	1	1
hsa-miR-125a-5p	NM_000430	PAFAH1B1		62	93	5UTR	1	1
hsa-miR-125a-5p	NM_001394699	PAN2		3742	3775	CDS	1	1
hsa-miR-125a-5p	NM_001394702	PAN2		3820	3853	CDS	1	1
hsa-miR-125a-5p	NM_014871	PAN2		3730	3763	CDS	1	1
hsa-miR-125a-5p	NM_001166279	PAN2		3739	3772	CDS	1	1
hsa-miR-125a-5p	NM_001127460	PAN2		3835	3868	CDS	1	1
hsa-miR-125a-5p	NM_004716	PCSK7		3612	3636	3UTR	1	1
hsa-miR-125a-5p	NM_002603	PDE7A		5720	5750	3UTR	1	1
hsa-miR-125a-5p	NM_001242318	PDE7A		4385	4412	3UTR	1	1
hsa-miR-125a-5p	NM_002603	PDE7A		3859	3894	3UTR	1	1
hsa-miR-125a-5p	NM_001142386	PDK3		3007	3054	3UTR	1	1
hsa-miR-125a-5p	NM_001291728	PGAP3		1701	1731	3UTR	1	1
hsa-miR-125a-5p	NM_033419	PGAP3		1764	1794	3UTR	1	1
hsa-miR-125a-5p	NM_033419	PGAP3		2606	2659	3UTR	1	1
hsa-miR-125a-5p	NM_001291726	PGAP3		2453	2506	3UTR	1	1
hsa-miR-125a-5p	NM_001291728	PGAP3		2543	2596	3UTR	1	1
hsa-miR-125a-5p	NM_001291733	PGAP3		2139	2192	3UTR	1	1
hsa-miR-125a-5p	NM_183244	PHACTR3		253	265	CDS	1	1
hsa-miR-125a-5p	NM_183246	PHACTR3		253	265	CDS	1	1
hsa-miR-125a-5p	NM_001199505	PHACTR3		149	161	CDS	1	1
hsa-miR-125a-5p	NM_001199506	PHACTR3		123	135	CDS	1	1
hsa-miR-125a-5p	NM_001281507	PHACTR3		207	219	CDS	1	1
hsa-miR-125a-5p	NM_080672	PHACTR3		633	645	CDS	1	1
hsa-miR-125a-5p	NM_001377334	PIK3C2B		6033	6063	3UTR	1	1
hsa-miR-125a-5p	NM_001377335	PIK3C2B		6748	6778	3UTR	1	1
hsa-miR-125a-5p	NM_002646	PIK3C2B		6832	6862	3UTR	1	1
hsa-miR-125a-5p	NM_001377334	PIK3C2B		3665	3693	CDS	1	1
hsa-miR-125a-5p	NM_001377334	PIK3C2B		1172	1195	CDS	1	1
hsa-miR-125a-5p	NM_001377335	PIK3C2B		4380	4408	CDS	1	1
hsa-miR-125a-5p	NM_001377335	PIK3C2B		1971	1994	CDS	1	1
hsa-miR-125a-5p	NM_002646	PIK3C2B		1971	1994	CDS	1	1
hsa-miR-125a-5p	NM_001005476	PKP4		55	77	5UTR	1	1
hsa-miR-125a-5p	NM_001005476	PKP4		1240	1300	CDS	1	1
hsa-miR-125a-5p	NM_001197026	PLEKHA8		5938	5990	3UTR	1	1
hsa-miR-125a-5p	NM_001350973	PLEKHA8		2220	2243	3UTR	1	1
hsa-miR-125a-5p	NM_001350974	PLEKHA8		2158	2181	3UTR	1	1
hsa-miR-125a-5p	NM_001197026	PLEKHA8		7665	7690	3UTR	1	1
hsa-miR-125a-5p	NM_001197027	PLEKHA8		1570	1603	CDS	1	1
hsa-miR-125a-5p	XM_011511163	PLEKHM3		2439	2464	3UTR	1	1
hsa-miR-125a-5p	XM_011511163	PLEKHM3		3062	3133	3UTR	1	1
hsa-miR-125a-5p	XM_017004072	PLEKHM3		5282	5322	3UTR	1	1
hsa-miR-125a-5p	XM_017004072	PLEKHM3		928	949	5UTR	1	1
hsa-miR-125a-5p	NM_001080475	PLEKHM3		557	579	CDS	1	1
hsa-miR-125a-5p	XM_011511163	PLEKHM3		557	579	CDS	1	1
hsa-miR-125a-5p	XM_017004072	PLEKHM3		1998	2013	CDS	1	1
hsa-miR-125a-5p	NM_032242	PLXNA1		8143	8165	3UTR	1	1
hsa-miR-125a-5p	NM_001018111	PODXL		2775	2806	3UTR	1	1
hsa-miR-125a-5p	NM_005397	PODXL		3647	3667	3UTR	1	1
hsa-miR-125a-5p	NM_001018111	PODXL		3743	3763	3UTR	1	1
hsa-miR-125a-5p	NM_002703	PPAT		1983	2015	3UTR	1	1
hsa-miR-125a-5p	NM_177951	PPM1A		832	849	CDS	1	1
hsa-miR-125a-5p	NM_177952	PPM1A		570	587	CDS	1	1
hsa-miR-125a-5p	NM_021003	PPM1A		730	747	CDS	1	1
hsa-miR-125a-5p	NM_020700	PPM1H		5431	5452	3UTR	1	1
hsa-miR-125a-5p	NM_016147	PPME1		340	366	CDS	1	1
hsa-miR-125a-5p	NM_001271593	PPME1		340	366	CDS	1	1
hsa-miR-125a-5p	NM_001167858	PPP1R12B		1500	1524	3UTR	1	1
hsa-miR-125a-5p	NM_001331029	PPP1R12B		14234	14255	3UTR	1	1
hsa-miR-125a-5p	NM_001197131	PPP1R12B		8342	8379	3UTR	1	1
hsa-miR-125a-5p	NM_002481	PPP1R12B		14051	14072	3UTR	1	1
hsa-miR-125a-5p	NM_032103	PPP1R12B		12432	12453	3UTR	1	1
hsa-miR-125a-5p	NM_032104	PPP1R12B		12613	12634	3UTR	1	1
hsa-miR-125a-5p	NM_001167857	PPP1R12B		1613	1637	CDS	1	1
hsa-miR-125a-5p	NM_001167857	PPP1R12B		995	1041	CDS	1	1
hsa-miR-125a-5p	NM_001167858	PPP1R12B		995	1041	CDS	1	1
hsa-miR-125a-5p	XM_017001346	PPP1R12B		995	1041	CDS	1	1
hsa-miR-125a-5p	NM_032595	PPP1R9B		1355	1373	CDS	1	1
hsa-miR-125a-5p	NM_001161725	PPP2R5C		2406	2431	3UTR	1	1
hsa-miR-125a-5p	NM_002719	PPP2R5C		3573	3593	3UTR	1	1
hsa-miR-125a-5p	NM_178587	PPP2R5C		1491	1528	3UTR	1	1
hsa-miR-125a-5p	NM_002719	PPP2R5C		2236	2261	3UTR	1	1
hsa-miR-125a-5p	NM_001352913	PPP2R5C		2478	2503	3UTR	1	1
hsa-miR-125a-5p	NM_001161726	PPP2R5C		2361	2386	3UTR	1	1
hsa-miR-125a-5p	NM_001284280	PPP4R3A		3397	3423	3UTR	1	1
hsa-miR-125a-5p	NM_001284281	PPP4R3A		2719	2745	3UTR	1	1
hsa-miR-125a-5p	NM_001284280	PPP4R3A		3286	3318	3UTR	1	1
hsa-miR-125a-5p	NM_001284281	PPP4R3A		2608	2640	3UTR	1	1
hsa-miR-125a-5p	NM_001366432	PPP4R3A		3436	3462	3UTR	1	1
hsa-miR-125a-5p	NM_001366432	PPP4R3A		3325	3357	3UTR	1	1
hsa-miR-125a-5p	NM_001142604	PPT1		2365	2388	3UTR	1	1
hsa-miR-125a-5p	NM_000310	PPT1		1940	1960	3UTR	1	1
hsa-miR-125a-5p	NM_001363695	PPT1		875	895	3UTR	1	1
hsa-miR-125a-5p	NM_001363695	PPT1		2602	2625	3UTR	1	1
hsa-miR-125a-5p	NM_000310	PPT1		947	967	3UTR	1	1
hsa-miR-125a-5p	NM_006252	PRKAA2		2651	2670	3UTR	1	1
hsa-miR-125a-5p	NM_001270616	PROX1		3033	3062	3UTR	1	1
hsa-miR-125a-5p	NM_130809	PRRC1		3008	3052	3UTR	1	1
hsa-miR-125a-5p	NM_001286808	PRRC1		1066	1089	CDS	1	1
hsa-miR-125a-5p	NM_130809	PRRC1		1066	1089	CDS	1	1
hsa-miR-125a-5p	NM_001243778	PRXL2A		1706	1747	3UTR	1	1
hsa-miR-125a-5p	NM_001243779	PRXL2A		1790	1831	3UTR	1	1
hsa-miR-125a-5p	NM_001243780	PRXL2A		2221	2262	3UTR	1	1
hsa-miR-125a-5p	NM_001243781	PRXL2A		1738	1779	3UTR	1	1
hsa-miR-125a-5p	NM_032333	PRXL2A		1755	1796	3UTR	1	1
hsa-miR-125a-5p	NM_001243778	PRXL2A		4673	4697	3UTR	1	1
hsa-miR-125a-5p	NM_001243779	PRXL2A		4757	4781	3UTR	1	1
hsa-miR-125a-5p	NM_001243780	PRXL2A		5188	5212	3UTR	1	1
hsa-miR-125a-5p	NM_001243781	PRXL2A		4705	4729	3UTR	1	1
hsa-miR-125a-5p	NM_032333	PRXL2A		4722	4746	3UTR	1	1
hsa-miR-125a-5p	NM_001366935	PTAR1		2424	2451	3UTR	1	1
hsa-miR-125a-5p	NM_001099666	PTAR1		2580	2607	3UTR	1	1
hsa-miR-125a-5p	NM_206853	QKI		4017	4030	3UTR	1	1
hsa-miR-125a-5p	NM_206854	QKI		5296	5309	3UTR	1	1
hsa-miR-125a-5p	NM_206855	QKI		6243	6256	3UTR	1	1
hsa-miR-125a-5p	NM_181701	QSOX2		3893	3917	3UTR	1	1
hsa-miR-125a-5p	NM_004283	RAB3D		3672	3711	3UTR	1	1
hsa-miR-125a-5p	NM_001363953	RAB6B		1862	1910	3UTR	1	1
hsa-miR-125a-5p	NM_001363953	RAB6B		3445	3475	3UTR	1	1
hsa-miR-125a-5p	NM_016577	RAB6B		1766	1814	3UTR	1	1
hsa-miR-125a-5p	NM_016577	RAB6B		3349	3379	3UTR	1	1
hsa-miR-125a-5p	NM_024816	RABEP2		1878	1918	3UTR	1	1
hsa-miR-125a-5p	NM_152663	RALGPS2		7136	7180	3UTR	1	1
hsa-miR-125a-5p	NM_001286247	RALGPS2		7058	7102	3UTR	1	1
hsa-miR-125a-5p	NM_012294	RAPGEF5		6238	6261	3UTR	1	1
hsa-miR-125a-5p	NM_001367600	RAPGEF5		5319	5342	3UTR	1	1
hsa-miR-125a-5p	NM_016339	RAPGEFL1		3154	3198	3UTR	1	1
hsa-miR-125a-5p	NM_001303533	RAPGEFL1		2355	2399	3UTR	1	1
hsa-miR-125a-5p	NM_001303534	RAPGEFL1		2517	2561	3UTR	1	1
hsa-miR-125a-5p	NM_001303534	RAPGEFL1		172	201	5UTR	1	1
hsa-miR-125a-5p	NM_001282862	RASGEF1A		2180	2201	3UTR	1	1
hsa-miR-125a-5p	NM_145313	RASGEF1A		2298	2319	3UTR	1	1
hsa-miR-125a-5p	NM_001145648	RASGRF1		5514	5544	3UTR	1	1
hsa-miR-125a-5p	NM_153815	RASGRF1		4106	4136	3UTR	1	1
hsa-miR-125a-5p	NM_002891	RASGRF1		5571	5592	3UTR	1	1
hsa-miR-125a-5p	NM_001145648	RASGRF1		1702	1746	CDS	1	1
hsa-miR-125a-5p	NM_002891	RASGRF1		2095	2133	CDS	1	1
hsa-miR-125a-5p	NM_002891	RASGRF1		1702	1746	CDS	1	1
hsa-miR-125a-5p	XM_047428711	RASSF3		1398	1418	3UTR	1	1
hsa-miR-125a-5p	NM_178169	RASSF3		1383	1403	3UTR	1	1
hsa-miR-125a-5p	NM_001134363	RBM20		5137	5172	3UTR	1	1
hsa-miR-125a-5p	NM_183425	RBM38		2101	2127	3UTR	1	1
hsa-miR-125a-5p	NM_183425	RBM38		2166	2203	3UTR	1	1
hsa-miR-125a-5p	NM_017495	RBM38		2156	2182	3UTR	1	1
hsa-miR-125a-5p	NM_001001330	REEP3		4858	4893	3UTR	1	1
hsa-miR-125a-5p	NM_024293	RETREG2		4404	4450	3UTR	1	1
hsa-miR-125a-5p	NM_024293	RETREG2		95	131	CDS	1	1
hsa-miR-125a-5p	XM_047435503	RETREG3		2116	2163	3UTR	1	1
hsa-miR-125a-5p	NM_178126	RETREG3		148	172	CDS	1	1
hsa-miR-125a-5p	NM_001282116	RFX3		4461	4492	3UTR	1	1
hsa-miR-125a-5p	NM_002919	RFX3		5629	5669	3UTR	1	1
hsa-miR-125a-5p	NM_134428	RFX3		4528	4559	3UTR	1	1
hsa-miR-125a-5p	NM_001282116	RFX3		5129	5148	3UTR	1	1
hsa-miR-125a-5p	NM_134428	RFX3		5196	5215	3UTR	1	1
hsa-miR-125a-5p	NM_001282117	RFX3		1086	1107	CDS	1	1
hsa-miR-125a-5p	NM_002919	RFX3		1155	1176	CDS	1	1
hsa-miR-125a-5p	NM_002919	RFX3		566	616	CDS	1	1
hsa-miR-125a-5p	NM_001379416	RFX5		1785	1818	CDS	1	1
hsa-miR-125a-5p	NM_000449	RFX5		1665	1698	CDS	1	1
hsa-miR-125a-5p	NM_001025603	RFX5		1658	1691	CDS	1	1
hsa-miR-125a-5p	NM_001370233	RFXANK		968	991	3UTR	1	1
hsa-miR-125a-5p	NM_001370233	RFXANK		145	166	5UTR	1	1
hsa-miR-125a-5p	NM_001374791	RHOBTB2		5127	5153	3UTR	1	1
hsa-miR-125a-5p	NM_015178	RHOBTB2		3934	3953	3UTR	1	1
hsa-miR-125a-5p	NM_001160036	RHOBTB2		3881	3900	3UTR	1	1
hsa-miR-125a-5p	NM_001160037	RHOBTB2		3418	3437	3UTR	1	1
hsa-miR-125a-5p	NM_015178	RHOBTB2		5367	5393	3UTR	1	1
hsa-miR-125a-5p	NM_001160036	RHOBTB2		5314	5340	3UTR	1	1
hsa-miR-125a-5p	NM_001160037	RHOBTB2		4851	4877	3UTR	1	1
hsa-miR-125a-5p	NM_001352281	RHOT2		2208	2253	3UTR	1	1
hsa-miR-125a-5p	NM_001352281	RHOT2		31	50	5UTR	1	1
hsa-miR-125a-5p	NM_001352275	RHOT2		31	50	5UTR	1	1
hsa-miR-125a-5p	NM_173642	RIMKLA		9294	9319	3UTR	1	1
hsa-miR-125a-5p	NM_001346032	RIPOR2		89	108	5UTR	1	1
hsa-miR-125a-5p	XM_047419593	RIPOR2		89	108	5UTR	1	1
hsa-miR-125a-5p	NM_014722	RIPOR2		474	496	CDS	1	1
hsa-miR-125a-5p	NM_001286446	RIPOR2		2053	2074	CDS	1	1
hsa-miR-125a-5p	NM_001286447	RIPOR2		2055	2076	CDS	1	1
hsa-miR-125a-5p	NM_001346032	RIPOR2		1922	1943	CDS	1	1
hsa-miR-125a-5p	XM_047419593	RIPOR2		1922	1943	CDS	1	1
hsa-miR-125a-5p	NM_014722	RIPOR2		2116	2137	CDS	1	1
hsa-miR-125a-5p	NM_015864	RIPOR2		2055	2076	CDS	1	1
hsa-miR-125a-5p	NM_001286445	RIPOR2		1858	1879	CDS	1	1
hsa-miR-125a-5p	XM_017011524	RIPOR2		1858	1879	CDS	1	1
hsa-miR-125a-5p	NM_005440	RND2		1047	1066	3UTR	1	1
hsa-miR-125a-5p	NM_005440	RND2		2725	2749	3UTR	1	1
hsa-miR-125a-5p	NM_018320	RNF121		2149	2180	3UTR	1	1
hsa-miR-125a-5p	NM_001300926	RNF121		1975	2018	3UTR	1	1
hsa-miR-125a-5p	NM_182757	RNF144B		309	332	5UTR	1	1
hsa-miR-125a-5p	NM_182757	RNF144B		1083	1115	CDS	1	1
hsa-miR-125a-5p	NM_152553	RNF217		3404	3448	3UTR	1	1
hsa-miR-125a-5p	NM_002943	RORA		2072	2101	3UTR	1	1
hsa-miR-125a-5p	NM_134260	RORA		2096	2125	3UTR	1	1
hsa-miR-125a-5p	NM_134261	RORA		1925	1954	3UTR	1	1
hsa-miR-125a-5p	NM_134262	RORA		1785	1814	3UTR	1	1
hsa-miR-125a-5p	NM_134260	RORA		273	297	CDS	1	1
hsa-miR-125a-5p	NM_001330441	RPS6KA1		2758	2775	3UTR	1	1
hsa-miR-125a-5p	XM_024448871	RPS6KA1		2731	2748	3UTR	1	1
hsa-miR-125a-5p	NM_002953	RPS6KA1		2916	2933	3UTR	1	1
hsa-miR-125a-5p	NM_001006665	RPS6KA1		2842	2859	3UTR	1	1
hsa-miR-125a-5p	NM_002953	RPS6KA1		13	63	5UTR	1	1
hsa-miR-125a-5p	NM_001330441	RPS6KA1		1583	1607	CDS	1	1
hsa-miR-125a-5p	XM_024448871	RPS6KA1		1556	1580	CDS	1	1
hsa-miR-125a-5p	NM_001006665	RPS6KA1		1667	1691	CDS	1	1
hsa-miR-125a-5p	NM_001291993	RUFY3		2030	2057	3UTR	1	1
hsa-miR-125a-5p	NM_001291993	RUFY3		2943	2968	3UTR	1	1
hsa-miR-125a-5p	NM_001037442	RUFY3		3493	3518	3UTR	1	1
hsa-miR-125a-5p	NM_001037442	RUFY3		300	317	5UTR	1	1
hsa-miR-125a-5p	NM_001130709	RUFY3		1068	1115	CDS	1	1
hsa-miR-125a-5p	NM_001037442	RUFY3		1300	1347	CDS	1	1
hsa-miR-125a-5p	NM_001135999	RUSC2		152	175	5UTR	1	1
hsa-miR-125a-5p	NM_014806	RUSC2		3834	3869	CDS	1	1
hsa-miR-125a-5p	NM_001135999	RUSC2		4247	4282	CDS	1	1
hsa-miR-125a-5p	NM_012234	RYBP		3010	3051	3UTR	1	1
hsa-miR-125a-5p	XM_017024322	SAMD14		3931	3979	3UTR	1	1
hsa-miR-125a-5p	NM_174920	SAMD14		4407	4455	3UTR	1	1
hsa-miR-125a-5p	NM_001257359	SAMD14		2617	2638	3UTR	1	1
hsa-miR-125a-5p	XM_017024322	SAMD14		4104	4155	3UTR	1	1
hsa-miR-125a-5p	NM_001330432	SANBR		3311	3356	3UTR	1	1
hsa-miR-125a-5p	NM_001129993	SANBR		3405	3450	3UTR	1	1
hsa-miR-125a-5p	NM_015077	SARM1		4766	4788	3UTR	1	1
hsa-miR-125a-5p	NM_005505	SCARB1		2666	2691	3UTR	1	1
hsa-miR-125a-5p	NM_001082959	SCARB1		2537	2562	3UTR	1	1
hsa-miR-125a-5p	NM_005505	SCARB1		799	823	CDS	1	1
hsa-miR-125a-5p	NM_001082959	SCARB1		799	823	CDS	1	1
hsa-miR-125a-5p	NM_004588	SCN2B		2811	2836	3UTR	1	1
hsa-miR-125a-5p	NM_174934	SCN4B		1038	1071	3UTR	1	1
hsa-miR-125a-5p	NM_001142348	SCN4B		636	669	3UTR	1	1
hsa-miR-125a-5p	NM_174934	SCN4B		1508	1554	3UTR	1	1
hsa-miR-125a-5p	NM_001142349	SCN4B		1031	1064	3UTR	1	1
hsa-miR-125a-5p	NM_001142348	SCN4B		1106	1152	3UTR	1	1
hsa-miR-125a-5p	NM_001142349	SCN4B		1501	1547	3UTR	1	1
hsa-miR-125a-5p	NM_033129	SCRT2		2262	2315	3UTR	1	1
hsa-miR-125a-5p	NM_005065	SEL1L		1232	1249	CDS	1	1
hsa-miR-125a-5p	NM_006378	SEMA4D		4204	4230	3UTR	1	1
hsa-miR-125a-5p	NM_001371194	SEMA4D		3942	3968	3UTR	1	1
hsa-miR-125a-5p	XM_011518125	SEMA4D		4080	4106	3UTR	1	1
hsa-miR-125a-5p	XM_011518130	SEMA4D		3961	3987	3UTR	1	1
hsa-miR-125a-5p	XM_047422629	SEMA4D		314	338	5UTR	1	1
hsa-miR-125a-5p	NM_001142287	SEMA4D		1012	1038	CDS	1	1
hsa-miR-125a-5p	XM_047422626	SEMA4D		694	720	CDS	1	1
hsa-miR-125a-5p	XM_047422627	SEMA4D		750	776	CDS	1	1
hsa-miR-125a-5p	NM_001271662	SEMA4F		1348	1374	CDS	1	1
hsa-miR-125a-5p	NM_004263	SEMA4F		1447	1473	CDS	1	1
hsa-miR-125a-5p	NM_013368	SERTAD3		1157	1198	3UTR	1	1
hsa-miR-125a-5p	NM_203344	SERTAD3		1006	1047	3UTR	1	1
hsa-miR-125a-5p	XM_006723179	SERTAD3		1108	1149	3UTR	1	1
hsa-miR-125a-5p	XM_006723179	SERTAD3		176	194	5UTR	1	1
hsa-miR-125a-5p	NM_178123	SESTD1		9342	9362	3UTR	1	1
hsa-miR-125a-5p	NM_178123	SESTD1		1039	1062	CDS	1	1
hsa-miR-125a-5p	NM_005475	SH2B3		1917	1934	CDS	1	1
hsa-miR-125a-5p	NM_001291424	SH2B3		969	986	CDS	1	1
hsa-miR-125a-5p	XM_047443850	SH3BP4		3779	3805	3UTR	1	1
hsa-miR-125a-5p	NM_001371304	SH3BP4		3610	3636	3UTR	1	1
hsa-miR-125a-5p	NM_024577	SH3TC2		7520	7542	3UTR	1	1
hsa-miR-125a-5p	NM_024577	SH3TC2		8659	8685	3UTR	1	1
hsa-miR-125a-5p	NM_024577	SH3TC2		8367	8400	3UTR	1	1
hsa-miR-125a-5p	NM_001099294	SHISAL1		1437	1469	3UTR	1	1
hsa-miR-125a-5p	NM_001099294	SHISAL1		1013	1034	3UTR	1	1
hsa-miR-125a-5p	NM_001099294	SHISAL1		2587	2611	3UTR	1	1
hsa-miR-125a-5p	NM_018330	SHTN1		5984	6011	3UTR	1	1
hsa-miR-125a-5p	NM_001127211	SHTN1		6298	6325	3UTR	1	1
hsa-miR-125a-5p	NM_001258298	SHTN1		6245	6272	3UTR	1	1
hsa-miR-125a-5p	NM_001127211	SHTN1		4044	4083	3UTR	1	1
hsa-miR-125a-5p	NM_004694	SLC16A6		3302	3318	3UTR	1	1
hsa-miR-125a-5p	NM_020344	SLC24A2		2965	3003	3UTR	1	1
hsa-miR-125a-5p	NM_001193288	SLC24A2		2914	2952	3UTR	1	1
hsa-miR-125a-5p	NM_014252	SLC25A15		3244	3275	3UTR	1	1
hsa-miR-125a-5p	NM_001281733	SLC26A6		2230	2267	3UTR	1	1
hsa-miR-125a-5p	NM_022911	SLC26A6		2554	2591	3UTR	1	1
hsa-miR-125a-5p	NM_134263	SLC26A6		2551	2588	3UTR	1	1
hsa-miR-125a-5p	NM_134426	SLC26A6		2497	2534	3UTR	1	1
hsa-miR-125a-5p	NM_001040454	SLC26A6		158	176	5UTR	1	1
hsa-miR-125a-5p	NM_001281732	SLC26A6		1553	1578	CDS	1	1
hsa-miR-125a-5p	NM_001040454	SLC26A6		1781	1806	CDS	1	1
hsa-miR-125a-5p	NM_080670	SLC35A4		2339	2369	3UTR	1	1
hsa-miR-125a-5p	NM_018389	SLC35C1		3140	3178	3UTR	1	1
hsa-miR-125a-5p	NM_001145265	SLC35C1		2591	2629	3UTR	1	1
hsa-miR-125a-5p	XM_011520203	SLC35C1		1182	1207	CDS	1	1
hsa-miR-125a-5p	NM_001349385	SLC38A9		1998	2040	3UTR	1	1
hsa-miR-125a-5p	NM_001282429	SLC38A9		2060	2102	3UTR	1	1
hsa-miR-125a-5p	NM_173514	SLC38A9		2182	2224	3UTR	1	1
hsa-miR-125a-5p	NM_001258286	SLC38A9		2314	2385	3UTR	1	1
hsa-miR-125a-5p	NM_001258287	SLC38A9		2310	2381	3UTR	1	1
hsa-miR-125a-5p	NM_001252148	SLC39A9		5119	5142	3UTR	1	1
hsa-miR-125a-5p	NM_001252150	SLC39A9		1854	1877	3UTR	1	1
hsa-miR-125a-5p	NM_018375	SLC39A9		5188	5211	3UTR	1	1
hsa-miR-125a-5p	NM_001330185	SLC39A9		4990	5013	3UTR	1	1
hsa-miR-125a-5p	NM_001252148	SLC39A9		485	510	5UTR	1	1
hsa-miR-125a-5p	NM_001252150	SLC39A9		485	510	5UTR	1	1
hsa-miR-125a-5p	NM_018375	SLC39A9		485	510	5UTR	1	1
hsa-miR-125a-5p	NM_001330185	SLC39A9		485	510	5UTR	1	1
hsa-miR-125a-5p	NM_001135919	SLC46A3		1385	1411	CDS	1	1
hsa-miR-125a-5p	NM_022058	SLC4A10		3396	3451	3UTR	1	1
hsa-miR-125a-5p	NM_001178015	SLC4A10		3486	3541	3UTR	1	1
hsa-miR-125a-5p	NM_001178016	SLC4A10		3532	3587	3UTR	1	1
hsa-miR-125a-5p	NM_001354440	SLC4A10		3447	3502	CDS	1	1
hsa-miR-125a-5p	NM_001354446	SLC4A10		3357	3412	CDS	1	1
hsa-miR-125a-5p	XM_024454268	SLC4A4		6664	6691	3UTR	1	1
hsa-miR-125a-5p	XM_024454270	SLC4A4		6395	6422	3UTR	1	1
hsa-miR-125a-5p	NM_003759	SLC4A4		6486	6513	3UTR	1	1
hsa-miR-125a-5p	NM_001098484	SLC4A4		6533	6560	3UTR	1	1
hsa-miR-125a-5p	NM_001134742	SLC4A4		6930	6957	3UTR	1	1
hsa-miR-125a-5p	XM_024454268	SLC4A4		6984	7008	3UTR	1	1
hsa-miR-125a-5p	XM_024454270	SLC4A4		6715	6739	3UTR	1	1
hsa-miR-125a-5p	NM_003759	SLC4A4		6806	6830	3UTR	1	1
hsa-miR-125a-5p	NM_001098484	SLC4A4		6853	6877	3UTR	1	1
hsa-miR-125a-5p	NM_001134742	SLC4A4		7250	7274	3UTR	1	1
hsa-miR-125a-5p	XM_024454268	SLC4A4		155	177	5UTR	1	1
hsa-miR-125a-5p	XM_024454270	SLC4A4		1459	1485	CDS	1	1
hsa-miR-125a-5p	NM_001098484	SLC4A4		1597	1623	CDS	1	1
hsa-miR-125a-5p	NM_001134742	SLC4A4		2091	2117	CDS	1	1
hsa-miR-125a-5p	NM_003759	SLC4A4		1550	1576	CDS	1	1
hsa-miR-125a-5p	NM_001258401	SLC4A8		4002	4023	3UTR	1	1
hsa-miR-125a-5p	NM_001039960	SLC4A8		4156	4185	3UTR	1	1
hsa-miR-125a-5p	NM_001258403	SLC4A8		269	289	5UTR	1	1
hsa-miR-125a-5p	NM_001267615	SLC4A8		2043	2078	CDS	1	1
hsa-miR-125a-5p	XM_047429911	SLC4A8		1455	1484	CDS	1	1
hsa-miR-125a-5p	XM_047429911	SLC4A8		3287	3325	CDS	1	1
hsa-miR-125a-5p	NM_001258401	SLC4A8		1293	1322	CDS	1	1
hsa-miR-125a-5p	NM_001039960	SLC4A8		1455	1484	CDS	1	1
hsa-miR-125a-5p	NM_001010898	SLC6A17		5243	5268	3UTR	1	1
hsa-miR-125a-5p	NM_001010898	SLC6A17		3175	3217	3UTR	1	1
hsa-miR-125a-5p	NM_001010898	SLC6A17		4139	4159	3UTR	1	1
hsa-miR-125a-5p	XM_047433796	SMG1		11356	11380	3UTR	1	1
hsa-miR-125a-5p	XM_047433796	SMG1		5088	5132	CDS	1	1
hsa-miR-125a-5p	NM_015327	SMG5		4340	4361	3UTR	1	1
hsa-miR-125a-5p	NM_020429	SMURF1		2712	2750	3UTR	1	1
hsa-miR-125a-5p	NM_001145427	SNX18		2810	2833	3UTR	1	1
hsa-miR-125a-5p	NM_001102575	SNX18		2657	2680	3UTR	1	1
hsa-miR-125a-5p	NM_052870	SNX18		3036	3061	3UTR	1	1
hsa-miR-125a-5p	NM_001102575	SNX18		2397	2414	3UTR	1	1
hsa-miR-125a-5p	NM_052870	SNX18		2693	2714	3UTR	1	1
hsa-miR-125a-5p	NM_001330723	SNX27		5419	5481	3UTR	1	1
hsa-miR-125a-5p	NM_030918	SNX27		6196	6258	3UTR	1	1
hsa-miR-125a-5p	NM_001205228	SORT1		6323	6344	3UTR	1	1
hsa-miR-125a-5p	NM_002959	SORT1		6549	6570	3UTR	1	1
hsa-miR-125a-5p	NM_001205228	SORT1		359	389	CDS	1	1
hsa-miR-125a-5p	NM_003108	SOX11		4138	4159	3UTR	1	1
hsa-miR-125a-5p	NM_003108	SOX11		256	277	5UTR	1	1
hsa-miR-125a-5p	NM_003131	SRF		3103	3125	3UTR	1	1
hsa-miR-125a-5p	NM_003131	SRF		3377	3396	3UTR	1	1
hsa-miR-125a-5p	NM_001353916	ST6GAL1		2265	2297	3UTR	1	1
hsa-miR-125a-5p	NM_173216	ST6GAL1		3086	3118	3UTR	1	1
hsa-miR-125a-5p	NM_173217	ST6GAL1		2429	2461	3UTR	1	1
hsa-miR-125a-5p	NM_003032	ST6GAL1		2391	2423	3UTR	1	1
hsa-miR-125a-5p	NM_001353916	ST6GAL1		2659	2691	3UTR	1	1
hsa-miR-125a-5p	NM_003032	ST6GAL1		2785	2817	3UTR	1	1
hsa-miR-125a-5p	NM_173216	ST6GAL1		2692	2724	3UTR	1	1
hsa-miR-125a-5p	NM_173217	ST6GAL1		2035	2067	3UTR	1	1
hsa-miR-125a-5p	NM_173216	ST6GAL1		766	791	CDS	1	1
hsa-miR-125a-5p	NM_001353916	ST6GAL1		339	364	CDS	1	1
hsa-miR-125a-5p	NM_003032	ST6GAL1		465	490	CDS	1	1
hsa-miR-125a-5p	NM_001287002	ST6GALNAC6		1584	1608	3UTR	1	1
hsa-miR-125a-5p	NM_001287003	ST6GALNAC6		1230	1254	3UTR	1	1
hsa-miR-125a-5p	NM_001287001	ST6GALNAC6		37	58	5UTR	1	1
hsa-miR-125a-5p	NM_001287003	ST6GALNAC6		37	58	5UTR	1	1
hsa-miR-125a-5p	XM_017020834	STARD13		5553	5580	3UTR	1	1
hsa-miR-125a-5p	NM_178006	STARD13		5465	5492	3UTR	1	1
hsa-miR-125a-5p	XM_017020834	STARD13		1018	1047	CDS	1	1
hsa-miR-125a-5p	NM_178006	STARD13		566	588	CDS	1	1
hsa-miR-125a-5p	XM_017020834	STARD13		654	676	CDS	1	1
hsa-miR-125a-5p	NM_178007	STARD13		858	887	CDS	1	1
hsa-miR-125a-5p	NM_052851	STARD13		850	879	CDS	1	1
hsa-miR-125a-5p	NM_003155	STC1		2655	2712	3UTR	1	1
hsa-miR-125a-5p	NM_198563	STIMATE		2065	2088	3UTR	1	1
hsa-miR-125a-5p	NM_198563	STIMATE		3384	3408	3UTR	1	1
hsa-miR-125a-5p	NM_198563	STIMATE		4073	4123	3UTR	1	1
hsa-miR-125a-5p	NM_001286210	STX6		1642	1664	3UTR	1	1
hsa-miR-125a-5p	NM_001286210	STX6		3443	3461	3UTR	1	1
hsa-miR-125a-5p	NM_005819	STX6		1907	1929	3UTR	1	1
hsa-miR-125a-5p	NM_005819	STX6		3708	3726	3UTR	1	1
hsa-miR-125a-5p	NM_001348343	STXBP5L		259	287	CDS	1	1
hsa-miR-125a-5p	NM_014980	STXBP5L		265	293	CDS	1	1
hsa-miR-125a-5p	NM_001308330	STXBP5L		265	293	CDS	1	1
hsa-miR-125a-5p	NM_014351	SULT4A1		1388	1418	3UTR	1	1
hsa-miR-125a-5p	NM_025154	SUN1		2401	2432	3UTR	1	1
hsa-miR-125a-5p	NM_001171944	SUN1		2288	2319	3UTR	1	1
hsa-miR-125a-5p	NM_001130965	SUN1		2595	2626	3UTR	1	1
hsa-miR-125a-5p	NM_001367639	SUN1		2411	2450	3UTR	1	1
hsa-miR-125a-5p	NM_001367664	SUN1		2700	2739	3UTR	1	1
hsa-miR-125a-5p	NM_001367673	SUN1		2774	2813	3UTR	1	1
hsa-miR-125a-5p	NM_001367705	SUN1		2982	3021	3UTR	1	1
hsa-miR-125a-5p	NM_003173	SUV39H1		2026	2062	3UTR	1	1
hsa-miR-125a-5p	NM_001282166	SUV39H1		2448	2490	3UTR	1	1
hsa-miR-125a-5p	NM_003173	SUV39H1		2200	2242	3UTR	1	1
hsa-miR-125a-5p	XM_047427713	SYVN1		2319	2340	3UTR	1	1
hsa-miR-125a-5p	NM_172230	SYVN1		2120	2141	3UTR	1	1
hsa-miR-125a-5p	XM_047427713	SYVN1		260	282	5UTR	1	1
hsa-miR-125a-5p	NM_001271869	SZRD1		724	750	3UTR	1	1
hsa-miR-125a-5p	NM_001271869	SZRD1		3007	3030	3UTR	1	1
hsa-miR-125a-5p	NM_001114600	SZRD1		727	753	3UTR	1	1
hsa-miR-125a-5p	NM_001114600	SZRD1		3010	3033	3UTR	1	1
hsa-miR-125a-5p	NM_001271869	SZRD1		997	1018	3UTR	1	1
hsa-miR-125a-5p	NM_001114600	SZRD1		1000	1021	3UTR	1	1
hsa-miR-125a-5p	NM_001271869	SZRD1		432	454	CDS	1	1
hsa-miR-125a-5p	NM_001114600	SZRD1		435	457	CDS	1	1
hsa-miR-125a-5p	NM_015975	TAF9B		2387	2412	3UTR	1	1
hsa-miR-125a-5p	NM_019020	TBC1D16		5535	5579	3UTR	1	1
hsa-miR-125a-5p	NM_018488	TBX4		2309	2375	3UTR	1	1
hsa-miR-125a-5p	NM_001321120	TBX4		2468	2534	3UTR	1	1
hsa-miR-125a-5p	NM_017633	TENT5A		118	141	5UTR	1	1
hsa-miR-125a-5p	NM_001127208	TET2		9058	9088	3UTR	1	1
hsa-miR-125a-5p	XM_047415841	TET2		181	199	5UTR	1	1
hsa-miR-125a-5p	XM_047415841	TET2		3762	3782	CDS	1	1
hsa-miR-125a-5p	NM_001127208	TET2		3841	3873	CDS	1	1
hsa-miR-125a-5p	NM_004612	TGFBR1		4503	4561	3UTR	1	1
hsa-miR-125a-5p	XM_011518949	TGFBR1		4382	4440	3UTR	1	1
hsa-miR-125a-5p	NM_001130916	TGFBR1		5931	5958	3UTR	1	1
hsa-miR-125a-5p	NM_001130916	TGFBR1		4272	4330	3UTR	1	1
hsa-miR-125a-5p	NM_001306210	TGFBR1		6174	6201	3UTR	1	1
hsa-miR-125a-5p	NM_001306210	TGFBR1		4515	4573	3UTR	1	1
hsa-miR-125a-5p	NM_004612	TGFBR1		4272	4303	3UTR	1	1
hsa-miR-125a-5p	XM_011518948	TGFBR1		20778	20801	3UTR	1	1
hsa-miR-125a-5p	XM_011518949	TGFBR1		4151	4182	3UTR	1	1
hsa-miR-125a-5p	NM_001130916	TGFBR1		4041	4072	3UTR	1	1
hsa-miR-125a-5p	NM_001306210	TGFBR1		4284	4315	3UTR	1	1
hsa-miR-125a-5p	XM_011518948	TGFBR1		13193	13220	5UTR	1	1
hsa-miR-125a-5p	XM_011518948	TGFBR1		745	773	5UTR	1	1
hsa-miR-125a-5p	NM_001368095	TGOLN2		1594	1618	3UTR	1	1
hsa-miR-125a-5p	NM_001368096	TGOLN2		1553	1577	3UTR	1	1
hsa-miR-125a-5p	NM_001206844	TGOLN2		1362	1386	3UTR	1	1
hsa-miR-125a-5p	NM_006464	TGOLN2		1536	1560	3UTR	1	1
hsa-miR-125a-5p	XM_047434895	THEMIS2		229	255	CDS	1	1
hsa-miR-125a-5p	NM_001286113	THEMIS2		370	396	CDS	1	1
hsa-miR-125a-5p	NM_004848	THEMIS2		370	396	CDS	1	1
hsa-miR-125a-5p	NM_001105556	THEMIS2		370	396	CDS	1	1
hsa-miR-125a-5p	NM_001395497	TIMM17B		811	831	3UTR	1	1
hsa-miR-125a-5p	NM_001395498	TIMM17B		661	681	3UTR	1	1
hsa-miR-125a-5p	NM_001167947	TIMM17B		941	961	3UTR	1	1
hsa-miR-125a-5p	NM_001282979	TLE3		4656	4699	3UTR	1	1
hsa-miR-125a-5p	NM_001282980	TLE3		4665	4708	3UTR	1	1
hsa-miR-125a-5p	NM_020908	TLE3		4644	4687	3UTR	1	1
hsa-miR-125a-5p	NM_005078	TLE3		4680	4723	3UTR	1	1
hsa-miR-125a-5p	NM_001105192	TLE3		4671	4714	3UTR	1	1
hsa-miR-125a-5p	NM_001282981	TLE3		3597	3647	3UTR	1	1
hsa-miR-125a-5p	XM_011521976	TLE3		4703	4753	3UTR	1	1
hsa-miR-125a-5p	XM_011521979	TLE3		3512	3562	3UTR	1	1
hsa-miR-125a-5p	XM_017022532	TLE3		2144	2164	CDS	1	1
hsa-miR-125a-5p	NM_001330418	TLK2		4338	4363	3UTR	1	1
hsa-miR-125a-5p	NM_001284333	TLK2		4351	4376	3UTR	1	1
hsa-miR-125a-5p	NM_001284363	TLK2		4039	4064	3UTR	1	1
hsa-miR-125a-5p	NM_006852	TLK2		4581	4606	3UTR	1	1
hsa-miR-125a-5p	NM_001375271	TLK2		204	224	5UTR	1	1
hsa-miR-125a-5p	NM_001284363	TLK2		1255	1288	CDS	1	1
hsa-miR-125a-5p	XM_017024050	TLK2		1320	1342	CDS	1	1
hsa-miR-125a-5p	NM_001375651	TMCC2		300	324	5UTR	1	1
hsa-miR-125a-5p	NM_001080825	TMEM120B		6641	6665	3UTR	1	1
hsa-miR-125a-5p	NM_001080825	TMEM120B		2294	2335	3UTR	1	1
hsa-miR-125a-5p	NM_001080825	TMEM120B		3344	3386	3UTR	1	1
hsa-miR-125a-5p	NM_001304438	TMEM132E		593	617	5UTR	1	1
hsa-miR-125a-5p	NM_001304438	TMEM132E		3818	3838	CDS	1	1
hsa-miR-125a-5p	NM_022918	TMEM135		7715	7748	3UTR	1	1
hsa-miR-125a-5p	NM_001168724	TMEM135		7649	7682	3UTR	1	1
hsa-miR-125a-5p	XM_047416815	TMEM161B		1733	1751	3UTR	1	1
hsa-miR-125a-5p	NM_001289008	TMEM161B		2139	2157	3UTR	1	1
hsa-miR-125a-5p	NM_022484	TMEM168		135	185	5UTR	1	1
hsa-miR-125a-5p	NM_001303098	TMEM198		2253	2279	3UTR	1	1
hsa-miR-125a-5p	NM_001005209	TMEM198		2057	2083	3UTR	1	1
hsa-miR-125a-5p	NM_001005209	TMEM198		41	59	5UTR	1	1
hsa-miR-125a-5p	NM_001303098	TMEM198		140	179	5UTR	1	1
hsa-miR-125a-5p	NM_152588	TMTC2		5405	5431	3UTR	1	1
hsa-miR-125a-5p	XM_047428396	TMTC2		542	561	5UTR	1	1
hsa-miR-125a-5p	NM_152588	TMTC2		342	361	5UTR	1	1
hsa-miR-125a-5p	NM_001320322	TMTC2		342	361	5UTR	1	1
hsa-miR-125a-5p	XM_047428396	TMTC2		342	361	5UTR	1	1
hsa-miR-125a-5p	NM_001066	TNFRSF1B		3031	3100	3UTR	1	1
hsa-miR-125a-5p	NM_003326	TNFSF4		1490	1538	3UTR	1	1
hsa-miR-125a-5p	NM_001297562	TNFSF4		1404	1452	3UTR	1	1
hsa-miR-125a-5p	XM_005258411	TOMM40		2424	2452	3UTR	1	1
hsa-miR-125a-5p	NM_006114	TOMM40		1413	1463	3UTR	1	1
hsa-miR-125a-5p	XM_005258411	TOMM40		2512	2533	3UTR	1	1
hsa-miR-125a-5p	NM_001128916	TOMM40		1416	1466	3UTR	1	1
hsa-miR-125a-5p	NM_001128917	TOMM40		1508	1558	3UTR	1	1
hsa-miR-125a-5p	NM_006114	TOMM40		628	655	CDS	1	1
hsa-miR-125a-5p	NM_001128916	TOMM40		631	658	CDS	1	1
hsa-miR-125a-5p	NM_001128917	TOMM40		723	750	CDS	1	1
hsa-miR-125a-5p	NM_177452	TRAPPC6B		354	371	CDS	1	1
hsa-miR-125a-5p	NM_001079537	TRAPPC6B		354	371	CDS	1	1
hsa-miR-125a-5p	NM_021643	TRIB2		259	283	5UTR	1	1
hsa-miR-125a-5p	NM_001039111	TRIM71		6577	6601	3UTR	1	1
hsa-miR-125a-5p	NM_001039111	TRIM71		3726	3760	3UTR	1	1
hsa-miR-125a-5p	NM_001039111	TRIM71		5852	5876	3UTR	1	1
hsa-miR-125a-5p	NM_207346	TSEN54		1616	1677	3UTR	1	1
hsa-miR-125a-5p	NM_001291931	TSNARE1		1438	1484	3UTR	1	1
hsa-miR-125a-5p	XM_047421474	TSNARE1		1729	1759	CDS	1	1
hsa-miR-125a-5p	NM_012338	TSPAN12		1054	1077	CDS	1	1
hsa-miR-125a-5p	NM_001288953	TTC7A		3260	3304	3UTR	1	1
hsa-miR-125a-5p	NM_020458	TTC7A		2956	3000	3UTR	1	1
hsa-miR-125a-5p	XM_024453013	TTC7A		1688	1732	3UTR	1	1
hsa-miR-125a-5p	NM_001288951	TTC7A		3028	3072	3UTR	1	1
hsa-miR-125a-5p	XM_011533000	TTC7A		2122	2166	3UTR	1	1
hsa-miR-125a-5p	NM_000370	TTPA		1347	1400	3UTR	1	1
hsa-miR-125a-5p	NM_182729	TXNRD1		354	396	CDS	1	1
hsa-miR-125a-5p	NM_001261446	TXNRD1		231	273	CDS	1	1
hsa-miR-125a-5p	NM_003330	TXNRD1		591	633	CDS	1	1
hsa-miR-125a-5p	NM_001093771	TXNRD1		604	646	CDS	1	1
hsa-miR-125a-5p	NM_173555	TYSND1		2460	2473	3UTR	1	1
hsa-miR-125a-5p	NM_001040273	TYSND1		2143	2156	3UTR	1	1
hsa-miR-125a-5p	NM_003342	UBE2G1		2323	2348	3UTR	1	1
hsa-miR-125a-5p	NM_003342	UBE2G1		46	95	5UTR	1	1
hsa-miR-125a-5p	NM_017811	UBE2R2		1894	1914	3UTR	1	1
hsa-miR-125a-5p	NM_017811	UBE2R2		2521	2549	3UTR	1	1
hsa-miR-125a-5p	NM_018299	UBE2W		17	29	5UTR	1	1
hsa-miR-125a-5p	NM_001271015	UBE2W		17	29	5UTR	1	1
hsa-miR-125a-5p	NM_001001481	UBE2W		17	29	5UTR	1	1
hsa-miR-125a-5p	NM_001001481	UBE2W		57	78	CDS	1	1
hsa-miR-125a-5p	NM_012474	UCK2		4236	4273	3UTR	1	1
hsa-miR-125a-5p	NM_001363568	UCK2		4474	4511	3UTR	1	1
hsa-miR-125a-5p	NM_001363568	UCK2		1655	1678	3UTR	1	1
hsa-miR-125a-5p	XM_047432366	ULK3		1841	1872	CDS	1	1
hsa-miR-125a-5p	NM_001284364	ULK3		1376	1401	CDS	1	1
hsa-miR-125a-5p	NM_004205	USP2		3255	3286	3UTR	1	1
hsa-miR-125a-5p	NM_171997	USP2		2582	2613	3UTR	1	1
hsa-miR-125a-5p	NM_001243759	USP2		2440	2471	3UTR	1	1
hsa-miR-125a-5p	NM_020935	USP37		2760	2780	CDS	1	1
hsa-miR-125a-5p	NM_032557	USP38		914	934	CDS	1	1
hsa-miR-125a-5p	NM_001290325	USP38		914	934	CDS	1	1
hsa-miR-125a-5p	NM_022832	USP46		1897	1922	3UTR	1	1
hsa-miR-125a-5p	NM_001134223	USP46		1954	1979	3UTR	1	1
hsa-miR-125a-5p	NM_025054	VCPIP1		170	218	5UTR	1	1
hsa-miR-125a-5p	NM_001364085	VDR		2283	2313	3UTR	1	1
hsa-miR-125a-5p	NM_000376	VDR		2283	2313	3UTR	1	1
hsa-miR-125a-5p	NM_001017536	VDR		37	78	5UTR	1	1
hsa-miR-125a-5p	NM_001282169	VPS36		250	289	5UTR	1	1
hsa-miR-125a-5p	NM_024667	VPS37B		2021	2045	3UTR	1	1
hsa-miR-125a-5p	NM_022153	VSIR		4005	4043	3UTR	1	1
hsa-miR-125a-5p	NM_022153	VSIR		4184	4209	3UTR	1	1
hsa-miR-125a-5p	NM_001253849	VTCN1		1765	1788	3UTR	1	1
hsa-miR-125a-5p	NM_001253850	VTCN1		1289	1325	3UTR	1	1
hsa-miR-125a-5p	NM_024626	VTCN1		1650	1673	3UTR	1	1
hsa-miR-125a-5p	NM_198570	VWC2		4209	4230	3UTR	1	1
hsa-miR-125a-5p	NM_198570	VWC2		7549	7579	3UTR	1	1
hsa-miR-125a-5p	XM_047431761	WARS1		2649	2684	3UTR	1	1
hsa-miR-125a-5p	NM_173701	WARS1		2522	2557	3UTR	1	1
hsa-miR-125a-5p	NM_004184	WARS1		2519	2554	3UTR	1	1
hsa-miR-125a-5p	NM_213645	WARS1		2350	2385	3UTR	1	1
hsa-miR-125a-5p	NM_213646	WARS1		2347	2382	3UTR	1	1
hsa-miR-125a-5p	NM_004184	WARS1		296	335	CDS	1	1
hsa-miR-125a-5p	XM_047431761	WARS1		426	465	CDS	1	1
hsa-miR-125a-5p	NM_213645	WARS1		127	166	CDS	1	1
hsa-miR-125a-5p	NM_213646	WARS1		124	163	CDS	1	1
hsa-miR-125a-5p	XM_005257083	WIPF2		3266	3292	3UTR	1	1
hsa-miR-125a-5p	XM_005257084	WIPF2		3302	3328	3UTR	1	1
hsa-miR-125a-5p	NM_133264	WIPF2		3241	3267	3UTR	1	1
hsa-miR-125a-5p	XM_005257083	WIPF2		5154	5177	3UTR	1	1
hsa-miR-125a-5p	XM_005257084	WIPF2		5190	5213	3UTR	1	1
hsa-miR-125a-5p	XM_005257083	WIPF2		3309	3345	3UTR	1	1
hsa-miR-125a-5p	XM_005257084	WIPF2		3345	3381	3UTR	1	1
hsa-miR-125a-5p	NM_133264	WIPF2		5129	5152	3UTR	1	1
hsa-miR-125a-5p	NM_133264	WIPF2		3284	3320	3UTR	1	1
hsa-miR-125a-5p	NM_012479	YWHAG		986	1012	3UTR	1	1
hsa-miR-125a-5p	NM_012479	YWHAG		2820	2841	3UTR	1	1
hsa-miR-125a-5p	NM_001395198	ZBTB34		5551	5582	3UTR	1	1
hsa-miR-125a-5p	NM_001395198	ZBTB34		3962	3983	3UTR	1	1
hsa-miR-125a-5p	NM_001099270	ZBTB34		5430	5461	3UTR	1	1
hsa-miR-125a-5p	NM_001099270	ZBTB34		3841	3862	3UTR	1	1
hsa-miR-125a-5p	NM_001395198	ZBTB34		823	855	CDS	1	1
hsa-miR-125a-5p	NM_001369846	ZBTB37		18966	18985	3UTR	1	1
hsa-miR-125a-5p	NM_001395199	ZBTB37		18918	18937	3UTR	1	1
hsa-miR-125a-5p	NM_001122770	ZBTB37		18915	18934	3UTR	1	1
hsa-miR-125a-5p	NM_001395199	ZBTB37		1105	1136	CDS	1	1
hsa-miR-125a-5p	NM_001122770	ZBTB37		1102	1133	CDS	1	1
hsa-miR-125a-5p	NM_032522	ZBTB37		1102	1133	CDS	1	1
hsa-miR-125a-5p	XM_011530939	ZC3H12B		5686	5709	3UTR	1	1
hsa-miR-125a-5p	NM_001010888	ZC3H12B		6453	6476	3UTR	1	1
hsa-miR-125a-5p	NM_017590	ZC3H7B		4267	4286	3UTR	1	1
hsa-miR-125a-5p	NM_017590	ZC3H7B		5171	5187	3UTR	1	1
hsa-miR-125a-5p	NM_001172638	ZFP62		3172	3239	3UTR	1	1
hsa-miR-125a-5p	NM_152283	ZFP62		3245	3312	3UTR	1	1
hsa-miR-125a-5p	NM_178441	ZFYVE1		1833	1866	3UTR	1	1
hsa-miR-125a-5p	NM_001281734	ZFYVE1		3544	3577	3UTR	1	1
hsa-miR-125a-5p	NM_001281735	ZFYVE1		1828	1861	3UTR	1	1
hsa-miR-125a-5p	NM_021260	ZFYVE1		3586	3619	3UTR	1	1
hsa-miR-125a-5p	NM_178441	ZFYVE1		1219	1244	3UTR	1	1
hsa-miR-125a-5p	NM_001281734	ZFYVE1		837	853	CDS	1	1
hsa-miR-125a-5p	NM_021260	ZFYVE1		837	853	CDS	1	1
hsa-miR-125a-5p	NM_014569	ZKSCAN5		3470	3507	3UTR	1	1
hsa-miR-125a-5p	NM_145102	ZKSCAN5		3387	3408	3UTR	1	1
hsa-miR-125a-5p	NM_001318082	ZKSCAN5		3449	3470	3UTR	1	1
hsa-miR-125a-5p	NM_014569	ZKSCAN5		978	1000	CDS	1	1
hsa-miR-125a-5p	NM_145102	ZKSCAN5		879	901	CDS	1	1
hsa-miR-125a-5p	NM_001318082	ZKSCAN5		941	963	CDS	1	1
hsa-miR-125a-5p	NM_007345	ZNF236		186	213	5UTR	1	1
hsa-miR-125a-5p	NM_001281293	ZNF281		1252	1301	CDS	1	1
hsa-miR-125a-5p	NM_001281294	ZNF281		1144	1193	CDS	1	1
hsa-miR-125a-5p	NM_012482	ZNF281		1248	1297	CDS	1	1
hsa-miR-125a-5p	NM_018660	ZNF395		3117	3131	3UTR	1	1
hsa-miR-125a-5p	NM_006635	ZNF460		2367	2391	3UTR	1	1
hsa-miR-125a-5p	NM_006635	ZNF460		2334	2360	3UTR	1	1
hsa-miR-125a-5p	NM_001330622	ZNF460		2125	2151	3UTR	1	1
hsa-miR-125a-5p	NM_014897	ZNF652		10862	10882	3UTR	1	1
hsa-miR-125a-5p	XM_024450656	ZNF652		10343	10389	3UTR	1	1
hsa-miR-125a-5p	NM_014897	ZNF652		9018	9067	3UTR	1	1
hsa-miR-125a-5p	NM_014897	ZNF652		3103	3132	3UTR	1	1
hsa-miR-125a-5p	NM_001145365	ZNF652		11101	11147	3UTR	1	1
hsa-miR-125a-5p	XM_024450656	ZNF652		2626	2655	3UTR	1	1
hsa-miR-125a-5p	NM_001145365	ZNF652		3384	3413	3UTR	1	1
hsa-miR-125a-5p	NM_001242739	ZNF691		1745	1765	3UTR	1	1
hsa-miR-125a-5p	XM_047421899	ZNF691		1622	1642	3UTR	1	1
hsa-miR-125a-5p	XM_047421910	ZNF691		2746	2766	3UTR	1	1
hsa-miR-125a-5p	NM_015911	ZNF691		1444	1464	3UTR	1	1
hsa-miR-125a-5p	XM_047421910	ZNF691		846	867	5UTR	1	1
hsa-miR-125a-5p	XM_047421903	ZNF691		1639	1670	5UTR	1	1
hsa-miR-125a-5p	XM_047421910	ZNF691		1404	1446	CDS	1	1
hsa-miR-125a-5p	NM_001242739	ZNF691		388	445	CDS	1	1
hsa-miR-125a-5p	XM_047421899	ZNF691		265	322	CDS	1	1
hsa-miR-125a-5p	NM_198535	ZNF699		5464	5487	3UTR	1	1
hsa-miR-125a-5p	NM_001367783	ZNF704		5447	5472	3UTR	1	1
hsa-miR-125a-5p	NM_001033723	ZNF704		4733	4758	3UTR	1	1
hsa-miR-125a-5p	NM_001033723	ZNF704		1453	1499	CDS	1	1
hsa-miR-125a-5p	NM_175872	ZNF792		3483	3515	3UTR	1	1
hsa-miR-125a-5p	NM_175872	ZNF792		3005	3035	3UTR	1	1
hsa-miR-125a-5p	XM_047449637	ZNF827		1603	1626	CDS	1	1
hsa-miR-125a-5p	NM_178835	ZNF827		1603	1626	CDS	1	1
hsa-miR-125a-5p	XM_011531634	ZNF827		1603	1626	CDS	1	1
hsa-miR-125a-5p	XM_017007775	ZNF827		1603	1626	CDS	1	1
hsa-miR-125a-5p	NM_001306215	ZNF827		1603	1626	CDS	1	1
hsa-miR-125a-5p	NM_001372080	ZSCAN29		118	146	5UTR	1	1
hsa-miR-125a-5p	NM_152455	ZSCAN29		983	1013	CDS	1	1
hsa-miR-125a-5p	NM_001367834	ZSWIM4		4115	4135	3UTR	1	1
hsa-miR-125a-5p	NM_023072	ZSWIM4		3756	3784	3UTR	1	1
hsa-miR-125a-5p	NM_020883	ZSWIM5		4577	4603	3UTR	1	1
hsa-miR-125a-5p	NM_020883	ZSWIM5		5539	5563	3UTR	1	1

## Sheet: Merging HepG2
Potential direct targets in HepG2 cells
miRNAid	refseqid	genesymbol	start	end	position	TargetScan	miRDB
hsa-miR-125a-5p	NM_005224	ARID3A	2649	2679	3UTR	1	1
hsa-miR-125a-5p	NM_001489	NR6A1	5773	5821	3UTR	1	1
hsa-miR-125a-5p	XM_005251917	NR6A1	5785	5833	3UTR	1	1
hsa-miR-125a-5p	NM_001278546	NR6A1	5776	5824	3UTR	1	1
hsa-miR-125a-5p	NM_033334	NR6A1	5788	5836	3UTR	1	1

## Sheet: Merging HuH-7
Potential direct targets in HuH-7 cells
miRNAid	refseqid	genesymbol	start	end	position	TargetScan	miRDB
hsa-miR-125a-5p	NM_005224	ARID3A	2649	2679	3UTR	1	1
hsa-miR-125a-5p	NM_019084	CCNJ	2539	2563	3UTR	1	1
hsa-miR-125a-5p	NM_001134375	CCNJ	2572	2596	3UTR	1	1
hsa-miR-125a-5p	NM_001134376	CCNJ	2536	2560	3UTR	1	1
hsa-miR-125a-5p	NM_001290046	CECR2	9162	9190	3UTR	1	1
hsa-miR-125a-5p	NM_001290047	CECR2	9540	9568	3UTR	1	1
hsa-miR-125a-5p	NM_001349884	DRAM2	1103	1145	3UTR	1	1
hsa-miR-125a-5p	NM_178454	DRAM2	937	979	3UTR	1	1
hsa-miR-125a-5p	NM_000235	LIPA	96	114	CDS	1	1
hsa-miR-125a-5p	NM_001130963	NEMP1	3347	3372	3UTR	1	1
hsa-miR-125a-5p	NM_015257	NEMP1	3128	3153	3UTR	1	1
hsa-miR-125a-5p	NM_015257	NEMP1	2943	2965	3UTR	1	1
hsa-miR-125a-5p	NM_001130963	NEMP1	3162	3184	3UTR	1	1
hsa-miR-125a-5p	NM_001489	NR6A1	5773	5821	3UTR	1	1
hsa-miR-125a-5p	XM_005251917	NR6A1	5785	5833	3UTR	1	1
hsa-miR-125a-5p	NM_001278546	NR6A1	5776	5824	3UTR	1	1
hsa-miR-125a-5p	NM_033334	NR6A1	5788	5836	3UTR	1	1
hsa-miR-125a-5p	NM_024923	NUP210	6152	6167	3UTR	1	1
hsa-miR-125a-5p	NM_183425	RBM38	2101	2127	3UTR	1	1
hsa-miR-125a-5p	NM_183425	RBM38	2166	2203	3UTR	1	1
hsa-miR-125a-5p	NM_017495	RBM38	2156	2182	3UTR	1	1
hsa-miR-125a-5p	NM_001281293	ZNF281	1252	1301	CDS	1	1
hsa-miR-125a-5p	NM_001281294	ZNF281	1144	1193	CDS	1	1
hsa-miR-125a-5p	NM_012482	ZNF281	1248	1297	CDS	1	1
