# Supplementary material for: Transcriptomic-Based Identification of miR-125a Novel Targets in Human Hepatocarcinoma Cells
Source: Biomolecules. 2025 Jan 18;15(1):144. doi: 10.3390/biom15010144 (PMC11763984; doi:10.3390/biom15010144)
Supplement: Supplementary file 1 [file biomolecules-15-00144-s001.zip › Supplementary S2.xlsx]

## Sheet: KEGG_HepG2
Pathways Enrichement Analysis_KEGG_HepG2
ID	Term_Description	Fold_Enrichment	occurrence	support	lowest_p	highest_p	Up_regulated	Down_regulated
hsa04512	ECM-receptor interaction	14.4273	10	0.0488127	6.24341e-08	0.000345889		LAMC1, FN1, THBS1, ITGA6, ITGAV, NPNT
hsa04510	Focal adhesion	5.42963	10	0.0155854	1.56214e-06	0.0037918		ITGA6, ITGAV, FN1, LAMC1, THBS1
hsa05205	Proteoglycans in cancer	4.25226	10	0.00514142	1.70208e-06	0.0323233		ANK1, THBS1, ITGAV, FN1
hsa04820	Cytoskeleton in muscle cells	4.74136	10	0.0105548	2.69763e-06	0.00988951		ITGA6, ITGAV, SYNE2, FN1, THBS1
hsa03010	Ribosome	9.68408	10	0.0155854	8.72777e-06	8.72777e-06	FAU, RPL13, RPS19, RPS21, RPL18, RPL37A, RPL36
hsa05165	Human papillomavirus infection	5.864	10	0.0259756	1.22117e-05	0.002361	HES6, ATP6V1A, CSNK1A1	ITGA6, ITGAV, FN1, LAMC1, THBS1, JAG1
hsa04151	PI3K-Akt signaling pathway	3.61759	10	0.0153454	1.66778e-05	0.0148435	YWHAB	ITGA6, ITGAV, FN1, LAMC1, THBS1
hsa05222	Small cell lung cancer	9.73408	10	0.0157107	4.14577e-05	0.014078		ITGA6, ITGAV, FN1, LAMC1
hsa05171	Coronavirus disease - COVID-19	6.4267	10	0.0155854	0.000160287	0.00024354	FAU, RPS19, RPS21, RPL36, RPL13, RPL18, RPL37A
hsa04145	Phagosome	5.89729	10	0.00519512	0.000305463	0.00151378	ATP6V1A, CANX	ITGAV, THBS1
hsa04148	Efferocytosis	4.20796	2	0.00508936	0.000355018	0.000355018	ODC1	ITGAV, THBS1
hsa04350	TGF-beta signaling pathway	6.05946	10	0.0153454	0.000586049	0.00347131	ID1	THBS1, TGFBR2
hsa00190	Oxidative phosphorylation	3.70609	10	0.00514142	0.000760181	0.000760181	CYC1, ATP6V1A
hsa04146	Peroxisome	7.57433	10	0.00519512	0.000831169	0.000831169	SLC27A2, SOD2, PRDX1
hsa04810	Regulation of actin cytoskeleton	2.80531	9	0.00512821	0.00120372	0.0472544		ITGA6, ITGAV, FN1
hsa05226	Gastric cancer	2.86499	10	0.0153846	0.00165066	0.00165066	CSNK1A1	TGFBR2
hsa05161	Hepatitis B	2.71117	10	0.00514142	0.00194856	0.00194856	YWHAB	TGFBR2
hsa05200	Pathways in cancer	3.25122	9	0.00512821	0.00196996	0.0237184	GSTA1, CALM3	FN1, LAMC1, ITGA6, ITGAV, TGFBR2, JAG1
hsa05225	Hepatocellular carcinoma	3.85953	10	0.0153846	0.00228012	0.00228012	CSNK1A1, GSTA1	TGFBR2
hsa00100	Steroid biosynthesis	31.8919	10	0.0102828	0.00353166	0.00658583	DHCR7, TM7SF2, MSMO1
hsa00563	Glycosylphosphatidylinositol (GPI)-anchor biosynthesis	8.07929	1	0.00510204	0.00413047	0.00413047	GPAA1
hsa05166	Human T-cell leukemia virus 1 infection	2.01982	10	0.0102564	0.00471284	0.00819366	CANX	TGFBR2
hsa00051	Fructose and mannose metabolism	13.9298	9	0.00512821	0.00558793	0.00558793	AKR1B10, ALDOC
hsa00030	Pentose phosphate pathway	6.73274	9	0.00512821	0.00598654	0.00598654	ALDOC
hsa00514	Other types of O-glycan biosynthesis	4.5905	9	0.00666667	0.00781139	0.00781139		COLGALT2
hsa04218	Cellular senescence	4.12208	10	0.00514142	0.0110134	0.0110134	CALM3	FOXM1, TGFBR2
hsa04390	Hippo signaling pathway	4.03964	10	0.00514142	0.0116982	0.0116982	YWHAB, ID1	TGFBR2
hsa00310	Lysine degradation	7.34481	9	0.0102564	0.0122541	0.0122541	ALDH3A2	COLGALT2
hsa00380	Tryptophan metabolism	10.918	10	0.00514142	0.0137257	0.0137257	DDC, ALDH3A2
hsa04330	Notch signaling pathway	3.42343	8	0.00512821	0.0141157	0.0141157		JAG1
hsa00010	Glycolysis / Gluconeogenesis	6.41213	10	0.0102302	0.0161084	0.0401264	ALDOC, ALDH3A2
hsa03050	Proteasome	4.8091	10	0.00514142	0.017734	0.017734	ADRM1
hsa05144	Malaria	4.69726	9	0.00512821	0.0185969	0.0185969		THBS1
hsa05212	Pancreatic cancer	2.88546	10	0.0153454	0.0199108	0.0495777		TGFBR2
hsa03083	Polycomb repressive complex	2.80531	10	0.0153846	0.0210708	0.0210708	CBX6
hsa05030	Cocaine addiction	4.29749	10	0.00514142	0.0222522	0.0222522	DDC
hsa05412	Arrhythmogenic right ventricular cardiomyopathy	5.11347	2	0.00508936	0.0253882	0.0253882		ITGA6, ITGAV
hsa05210	Colorectal cancer	2.52478	8	0.00512821	0.0260376	0.0260376		TGFBR2
hsa05016	Huntington disease	2.34863	10	0.00514142	0.0277844	0.0277844	CYC1, SOD2, ADRM1
hsa03008	Ribosome biogenesis in eukaryotes	2.43352	9	0.00512821	0.0280349	0.0280349	RMRP
hsa04657	IL-17 signaling pathway	2.40455	4	0.00514142	0.028717	0.028717	JUND
hsa04658	Th1 and Th2 cell differentiation	2.37626	8	0.00512821	0.0294072	0.0294072		JAG1
hsa04010	MAPK signaling pathway	2.29525	2	0.00591065	0.0297464	0.0297464	JUND	MAP4K4, TGFBR2
hsa01522	Endocrine resistance	2.26946	8	0.00512821	0.0322497	0.0322497		JAG1
hsa05410	Hypertrophic cardiomyopathy	4.48849	2	0.00508936	0.0329807	0.0329807		ITGA6, ITGAV
hsa04933	AGE-RAGE signaling pathway in diabetic complications	4.43917	10	0.0102828	0.0337199	0.0337199		TGFBR2, FN1
hsa01230	Biosynthesis of amino acids	2.84482	9	0.00512821	0.0340751	0.0340751	ALDOC
hsa05414	Dilated cardiomyopathy	4.20796	2	0.00508936	0.0375378	0.0375378		ITGA6, ITGAV
hsa05142	Chagas disease	2.08229	8	0.00512821	0.0383258	0.0383258		TGFBR2
hsa04066	HIF-1 signaling pathway	2.06104	8	0.00512821	0.0391219	0.0391219	ALDOC
hsa04659	Th17 cell differentiation	1.99982	8	0.00512821	0.0415592	0.0415592		TGFBR2
hsa04928	Parathyroid hormone synthesis, secretion and action	1.92364	4	0.00514142	0.0449227	0.0449227	JUND

## Sheet: KEGG_HuH-7
Pathways enrichment analysis KEGG_HuH-7
ID	Term_Description	Fold_Enrichment	occurrence	support	lowest_p	highest_p	Up_regulated	Down_regulated
hsa03460	Fanconi anemia pathway	5.4187	10	0.0272482	4.50188e-11	4.0302e-08	RPA1	FANCD2, BLM, BRCA2, BRIP1
hsa04350	TGF-beta signaling pathway	3.71723	10	0.0277855	2.69177e-08	0.000582206	MYC, ID1, TFRC	ACVR2B, FST, PPP2R1B, TGFBR2
hsa04110	Cell cycle	4.76098	10	0.135731	1.6756e-07	2.57593e-07	YWHAB, SFN, CDKN1A, MYC	BUB1, CDC14B, CHEK1, CDC25C, TTK, TICRR, ESCO2, CDCA5, PPP2R1B
hsa05412	Arrhythmogenic right ventricular cardiomyopathy	5.37755	10	0.0640369	4.44774e-07	0.000129142	EMD, LMNA, ITGA5, ACTG1	DSG2, ITGA1, GJA1, DTNA
hsa05160	Hepatitis C	2.97081	10	0.0790122	7.30279e-07	7.30279e-07	IKBKE, CDKN1A, TNFRSF1A, CXCL10, STAT3, YWHAB, MYC	PPP2R1B
hsa03440	Homologous recombination	5.7409	10	0.0195995	1.51202e-06	2.87986e-06	RPA1	BLM, BRCA2, BRIP1
hsa04010	MAPK signaling pathway	1.60919	10	0.0346821	2.80771e-06	6.11692e-06	DUSP1, TNFRSF1A, FLNA, MYC	DUSP3, TGFBR2, RPS6KA3, MKNK2
hsa05203	Viral carcinogenesis	2.49479	10	0.0400052	5.14788e-06	8.31045e-06	STAT3, YWHAB, SND1, CDKN1A, HDAC6, C3	CHEK1
hsa04012	ErbB signaling pathway	2.90977	10	0.0628654	7.28838e-06	1.14252e-05	CDKN1A, SHC1, MYC	CBLB
hsa05100	Bacterial invasion of epithelial cells	3.96293	10	0.0359365	8.0577e-06	4.39468e-05	CDH1, ITGA5, ACTG1, DNM1, SHC1
hsa03083	Polycomb repressive complex	2.95018	10	0.0111142	1.08019e-05	2.32916e-05	FOXK1, CBX6	PCGF5, CBX3
hsa05202	Transcriptional misregulation in cancer	3.44827	10	0.0314478	1.37434e-05	1.37434e-05	TFE3, MYC, CDKN1A, NFKBIZ, CXCL8, PLAU, MLLT1	SS18, TGFBR2, HMGA2
hsa04659	Th17 cell differentiation	1.57733	2	0.00571503	2.71778e-05	4.25616e-05	IL4R, STAT3	TGFBR2
hsa05417	Lipid and atherosclerosis	2.7658	10	0.0258857	2.77637e-05	0.00225224	STAT3, CXCL8, ABCA1, CXCL1, CXCL2, CXCL3, TNFRSF1A, IKBKE, HSPD1, SOD2
hsa05161	Hepatitis B	2.85118	10	0.0734463	4.41552e-05	9.8418e-05	MYC, STAT3, CXCL8, CASP10, YWHAB, CDKN1A, IKBKE	TGFBR2
hsa04610	Complement and coagulation cascades	5.82841	10	0.00564972	5.51089e-05	0.0106219	F12, F11, PLAU, C3, C1S, C5, C4BPA, C4BPB, SERPIND1
hsa05226	Gastric cancer	2.63633	10	0.0901713	5.8068e-05	5.8068e-05	SHC1, MYC, DVL3, CDKN1A, CDH1, ABCB1	TGFBR2
hsa04820	Cytoskeleton in muscle cells	2.99173	10	0.0225989	7.2643e-05	0.00372383	ITGA5, ATP1B1, PLEC, LMNA, EMD, TTN, ACTG1, ANK3	ITGA1, DSG2, VCAN, DTNA
hsa04390	Hippo signaling pathway	3.54022	10	0.0682898	7.90448e-05	7.90448e-05	YWHAB, CDH1, ACTG1, DVL3, MYC, ID1	TEAD2, TGFBR2, PPP2R1B, AFP
hsa05206	MicroRNAs in cancer	2.79491	10	0.0711147	9.7178e-05	9.7178e-05	STAT3, MYC, CDKN1A, ITGA5, PLAU, ABCB1, SHC1	CDC25C, HMGA2, CDCA5, SOX4, TRIM71
hsa05220	Chronic myeloid leukemia	2.95018	10	0.0942654	0.000124454	0.000191249	MYC, CDKN1A, SHC1	TGFBR2
hsa05216	Thyroid cancer	4.68558	10	0.0826503	0.000130448	0.000130448	MYC, CDH1, CDKN1A
hsa05167	Kaposi sarcoma-associated herpesvirus infection	3.3002	10	0.0839947	0.00013788	0.00013788	IKBKE, TNFRSF1A, C3, CDKN1A, STAT3, CXCL8, CXCL1, CXCL2, CXCL3, RCAN1, MYC
hsa05213	Endometrial cancer	2.95018	10	0.0635838	0.000147145	0.00017243	CDH1, MYC, CDKN1A
hsa04910	Insulin signaling pathway	2.46992	10	0.0114301	0.000170199	0.00410657	SHC1, G6PC3, RAPGEF1	PTPN1, MKNK2, CBLB
hsa05212	Pancreatic cancer	3.03447	10	0.0380091	0.000170653	0.000170653	STAT3, CDKN1A	TGFBR2, BRCA2
hsa05219	Bladder cancer	5.58982	10	0.0830351	0.000183729	0.000183729	CXCL8, CDH1, CDKN1A, MYC
hsa04145	Phagosome	3.48854	10	0.0376044	0.000198708	0.00996662	ITGA5, ACTG1, DYNC1H1, ATP6V1A, C3, SEC61A1, CANX, TFRC	M6PR
hsa00250	Alanine, aspartate and glutamate metabolism	4.55171	5	0.00564972	0.00026096	0.00026096	GOT1, ASS1, ABAT
hsa05210	Colorectal cancer	1.99137	10	0.0242189	0.000292598	0.000292598	MYC, CDKN1A	TGFBR2
hsa05205	Proteoglycans in cancer	2.23593	10	0.0485263	0.000416501	0.000416501	ANK3, FLNA, ACTG1, STAT3, PLAU, MYC, CDKN1A, ITGA5
hsa04936	Alcoholic liver disease	4.68558	10	0.00818118	0.000421424	0.00357457	CXCL8, IKBKE, CPT1A, TNFRSF1A, C3, C5, CXCL1, CXCL2, CXCL3, ADH6, ALDH3A2, ACADVL
hsa04060	Cytokine-cytokine receptor interaction	2.92849	3	0.00531915	0.000470109	0.000866149	IL4R, CXCL10, CXCL8, CXCL6, CXCL5, TNFRSF1A, TNFRSF10D, CXCL1, CXCL2, CXCL3, CCL20, GDF15	ACVR2B, LIFR, TGFBR2
hsa05224	Breast cancer	1.89655	10	0.0218814	0.000525061	0.00273539	SHC1, MYC, DVL3, CDKN1A	BRCA2
hsa04114	Oocyte meiosis	2.25014	10	0.0228601	0.00071807	0.0260263	YWHAB	RPS6KA3, CDC25C, PPP2R1B, BUB1
hsa04218	Cellular senescence	2.16748	10	0.044398	0.000780003	0.000780003	MYC, HIPK1, CDKN1A, CXCL8	CHEK1, TGFBR2
hsa04931	Insulin resistance	3.75478	10	0.0181642	0.00083868	0.0100869	TNFRSF1A, STAT3, G6PC3, NR1H2, CPT1A	PTPN1, RPS6KA3
hsa04550	Signaling pathways regulating pluripotency of stem cells	2.83758	10	0.00578035	0.000851064	0.0355022	DVL3, STAT3, MYC, ID1	LIFR, ACVR2B, PCGF5
hsa05169	Epstein-Barr virus infection	1.49167	10	0.0282486	0.000884928	0.00166872	MYC, CDKN1A, STAT3, IKBKE, CXCL10
hsa04066	HIF-1 signaling pathway	3.25122	10	0.0228601	0.00097161	0.00097161	PFKL, ALDOC, TFRC, STAT3, CDKN1A	MKNK2
hsa04814	Motor proteins	1.89655	2	0.00524967	0.000978534	0.00175862	DYNC1H1, MYO1A, ACTG1	KIF20B, CENPE, KIF18A
hsa05225	Hepatocellular carcinoma	3.72061	10	0.0647018	0.00101362	0.00101362	SHC1, MYC, DVL3, CDKN1A, MGST1, MGST3, TXNRD1, ACTG1	TGFBR2, ARID2, PHF10
hsa05166	Human T-cell leukemia virus 1 infection	1.5931	10	0.058793	0.00102571	0.00124982	CANX, MYC, CDKN1A, TNFRSF1A	TGFBR2, CHEK1
hsa04510	Focal adhesion	1.99851	10	0.0222284	0.00105392	0.00146601	ITGA5, FLNA, FLNB, SHC1, RAPGEF1, ACTG1	ITGA1
hsa04630	JAK-STAT signaling pathway	1.65948	10	0.0176458	0.00109286	0.00188458	STAT3, IL4R, MYC, CDKN1A	LIFR
hsa05200	Pathways in cancer	1.38902	10	0.0387614	0.00123459	0.00157876	CDH1, DVL3, STAT3, MYC, CDKN1A, CXCL8, MGST1, MGST3, TXNRD1, PIM2, IL4R	BRCA2, TGFBR2
hsa04062	Chemokine signaling pathway	3.05191	10	0.0111142	0.00152489	0.00152489	CXCL1, CXCL2, CXCL3, CXCL8, CXCL10, CCL20, CXCL6, CXCL5, SHC1, STAT3
hsa05208	Chemical carcinogenesis - reactive oxygen species	1.65088	4	0.00537697	0.00169726	0.00229901	UQCRQ, SLC26A1, SOD2, MGST1, MGST3	PTPN1
hsa00071	Fatty acid degradation	6.32182	10	0.0055571	0.00189856	0.00335684	ACAA1, ADH6, ACADVL, CPT1A, ALDH3A2
hsa04970	Salivary secretion	2.5904	1	0.0169492	0.00190915	0.00190915	SLC12A2, ATP1B1, SLC4A2, LYZ
hsa04115	p53 signaling pathway	4.55171	10	0.0161332	0.00215988	0.027776	SFN, CDKN1A, SESN3, AIFM2	CHEK1, CCNG2
hsa01521	EGFR tyrosine kinase inhibitor resistance	1.51724	10	0.0222284	0.00215988	0.00443735	SHC1, STAT3
hsa05165	Human papillomavirus infection	1.37041	10	0.0055571	0.00216279	0.00216279	CDKN1A, ITGA5, TNFRSF1A, IKBKE, ATP6V1A, DVL3	ITGA1, PPP2R1B
hsa05110	Vibrio cholerae infection	5.05746	2	0.00560756	0.00234254	0.00517196	ATP6V1A, SLC12A2, SEC61A1, ACTG1
hsa05163	Human cytomegalovirus infection	1.33425	10	0.0465589	0.00259488	0.00259488	TNFRSF1A, STAT3, CXCL8, MYC, CDKN1A
hsa05230	Central carbon metabolism in cancer	2.48922	10	0.0222284	0.00271385	0.00271385	MYC, PFKL, G6PD
hsa05410	Hypertrophic cardiomyopathy	4.13026	10	0.0333426	0.00273036	0.00597601	ITGA5, EMD, LMNA, TTN, ACTG1	ITGA1, DTNA
hsa05221	Acute myeloid leukemia	2.65516	10	0.0169492	0.00278502	0.00278502	MYC, STAT3, PIM2
hsa05132	Salmonella infection	1.91363	10	0.0329066	0.00295283	0.00875235	CXCL8, MYC, ACTG1, RHOB, FLNA, TNFRSF1A, DYNC1H1	M6PR
hsa05145	Toxoplasmosis	1.10632	5	0.00543478	0.00307015	0.0495968	STAT3, TNFRSF1A
hsa05164	Influenza A	1.7354	10	0.0121095	0.00316225	0.00316225	IKBKE, CXCL8, ACTG1, CXCL10, TNFRSF1A
hsa05414	Dilated cardiomyopathy	3.87211	10	0.0277855	0.00352867	0.00817502	ITGA5, EMD, LMNA, TTN, ACTG1	ITGA1, DTNA
hsa04976	Bile secretion	3.49364	10	0.0055571	0.00359081	0.00845536	SLC4A2, ATP1B1, ABCC2, ABCB1	UGT2B4
hsa01230	Biosynthesis of amino acids	4.4876	5	0.00632911	0.00371337	0.00568719	ALDOC, PFKL, GOT1, PC, ASS1	MAT2B
hsa05133	Pertussis	6.7314	10	0.00564972	0.00371337	0.00689032	CXCL8, CXCL6, CXCL5, ITGA5, C1S, C4BPA, C4BPB, C3, C5
hsa04917	Prolactin signaling pathway	1.60919	10	0.0166713	0.00371532	0.00371532	STAT3, SHC1
hsa04935	Growth hormone synthesis, secretion and action	0.992585	10	0.0111142	0.00425406	0.0058292	STAT3, SHC1
hsa03082	ATP-dependent chromatin remodeling	4.99796	10	0.00578035	0.00438727	0.00894653	ACTG1, CDK2AP2	SS18, BAZ1A, POLE3, CECR2, ARID2, PHF10
hsa04722	Neurotrophin signaling pathway	1.93103	8	0.0055571	0.00462237	0.00841442	SHC1, RAPGEF1, ARHGDIA	RPS6KA3
hsa04657	IL-17 signaling pathway	5.68964	10	0.00818118	0.00616131	0.0292618	IKBKE, CXCL1, CXCL2, CXCL3, CCL20, CXCL8, CXCL6, CXCL5, CXCL10
hsa04217	Necroptosis	1.2952	2	0.00571503	0.00646188	0.00884979	TNFRSF1A, STAT3, FTL
hsa04380	Osteoclast differentiation	0.856505	10	0.00571503	0.00662055	0.0246044	TNFRSF1A	TGFBR2
hsa04520	Adherens junction	3.27798	10	0.0285752	0.006886	0.0145141	CDH1, ACTG1	TGFBR2, PTPN1, ARHGAP29
hsa05207	Chemical carcinogenesis - receptor activation	1.97725	10	0.0112994	0.00711958	0.0153328	STAT3, MYC, MGST1, MGST3, IKBKE	UGT2B4, RPS6KA3
hsa05222	Small cell lung cancer	1.2796	10	0.0268145	0.00740962	0.00740962	MYC, CDKN1A
hsa04640	Hematopoietic cell lineage	2.36015	10	0.0055571	0.00757994	0.00757994	ITGA5, IL4R, TFRC	ITGA1
hsa05223	Non-small cell lung cancer	1.60919	7	0.00546448	0.00784659	0.00784659	STAT3, CDKN1A
hsa04625	C-type lectin receptor signaling pathway	1.71301	10	0.0055571	0.00836348	0.0154849	IKBKE, BCL3	CBLB
hsa05214	Glioma	1.51724	7	0.00546448	0.00936651	0.00936651	SHC1, CDKN1A
hsa04933	AGE-RAGE signaling pathway in diabetic complications	1.75066	10	0.0055571	0.00976583	0.00976583	CXCL8, STAT3	TGFBR2
hsa05170	Human immunodeficiency virus 1 infection	1.20007	10	0.0055571	0.0100805	0.0142258	TNFRSF1A, LIMK2	CHEK1, CDC25C
hsa04668	TNF signaling pathway	5.25775	10	0.0106102	0.0107093	0.0133433	TNFRSF1A, CASP10, CCL20, CXCL1, CXCL2, CXCL3, CXCL6, CXCL5, CXCL10, BCL3
hsa04141	Protein processing in endoplasmic reticulum	2.54605	10	0.0161754	0.0107911	0.0147676	CANX, SEC61A1, EDEM3, WFS1, DNAJB2, PREB	SVIP
hsa04914	Progesterone-mediated oocyte maturation	1.77011	10	0.0166713	0.0115944	0.0115944		BUB1, CDC25C, RPS6KA3
hsa05142	Chagas disease	2.73728	10	0.0111142	0.011824	0.011824	C3, TNFRSF1A, CXCL8	TGFBR2, PPP2R1B
hsa04621	NOD-like receptor signaling pathway	2.36766	6	0.0107555	0.0134038	0.0398362	IKBKE, TRIP6, CXCL8, CXCL1, CXCL2, CXCL3	ANTXR2
hsa00010	Glycolysis / Gluconeogenesis	4.21455	5	0.00543478	0.0141679	0.0247253	ALDOC, ALDH3A2, ADH6, PFKL, G6PC3
hsa04919	Thyroid hormone signaling pathway	2.32909	10	0.0112994	0.0153796	0.0153796	RCAN1, ATP1B1, ACTG1, PFKL, MYC
hsa03430	Mismatch repair	4.61768	5	0.00564972	0.0156295	0.0228949	RPA1	RFC3
hsa03018	RNA degradation	1.68582	10	0.0055571	0.018047	0.0202625	HSPD1, PFKL
hsa03030	DNA replication	6.24745	10	0.0055571	0.0183007	0.0288385	RPA1	FEN1, RFC3, POLE3
hsa04068	FoxO signaling pathway	2.63322	10	0.0169492	0.0183716	0.0228749	G6PC3, CDKN1A, SOD2, STAT3	TGFBR2, CCNG2
hsa04210	Apoptosis	1.74109	5	0.00564972	0.0188279	0.0188279	CASP10, TNFRSF1A, LMNA, ACTG1
hsa01522	Endocrine resistance	1.19333	7	0.00546448	0.0192369	0.0192369	SHC1, CDKN1A
hsa05162	Measles	1.27448	10	0.0111142	0.0202412	0.0251994	STAT3, IKBKE	CBLB
hsa04926	Relaxin signaling pathway	0.907748	10	0.0055571	0.0206957	0.0206957	SHC1	TGFBR2
hsa00220	Arginine biosynthesis	4.82757	10	0.0108993	0.0209102	0.037929	ASS1, GOT1
hsa04392	Hippo signaling pathway - multiple species	1.96679	1	0.00578035	0.0216631	0.0216631		TEAD2
hsa04144	Endocytosis	1.20143	3	0.00543478	0.0239474	0.0395122	DNM1, TFRC, ACAP3	CBLB, TGFBR2
hsa05218	Melanoma	1.51724	10	0.0055571	0.0247446	0.027776	CDH1, CDKN1A
hsa04064	NF-kappa B signaling pathway	3.62068	10	0.0055571	0.0253838	0.0336108	TNFRSF1A, CXCL8, PLAU, CXCL1, CXCL2, CXCL3
hsa04061	Viral protein interaction with cytokine and cytokine receptor	6.03446	10	0.0055571	0.0253838	0.0336108	CCL20, CXCL1, CXCL2, CXCL3, CXCL8, CXCL6, CXCL5, CXCL10, TNFRSF1A, TNFRSF10D
hsa04015	Rap1 signaling pathway	1.35468	8	0.0055571	0.0259429	0.046957	ACTG1, CDH1, RAPGEF1, RAPGEF5, ID1
hsa04530	Tight junction	1.40671	10	0.0055571	0.0354918	0.0441478	ACTG1, MICALL2	PPP2R1B, RAB8B
hsa05171	Coronavirus disease - COVID-19	1.93103	2	0.00853989	0.0365444	0.0365444	STAT3, IKBKE, CXCL8, TNFRSF1A, CXCL10, C1S, C3, C5
hsa04960	Aldosterone-regulated sodium reabsorption	3.6623	7	0.00564972	0.0366755	0.0366755	ATP1B1, SFN
hsa04151	PI3K-Akt signaling pathway	1.42666	1	0.00531915	0.0432987	0.0432987	MYC, G6PC3, YWHAB, CDKN1A, ITGA5, IL4R, PIK3AP1	PPP2R1B, ITGA1
